# Supplementary material for: Causal association between circulating inflammatory proteins and peripheral artery disease: a bidirectional two-sample Mendelian randomization study
Source: Front Immunol. 2024 Aug 16;15:1432041. doi: 10.3389/fimmu.2024.1432041 (PMC11361930; doi:10.3389/fimmu.2024.1432041)
Supplement: Supplementary Table 1 — Information regarding the MR investigation of PAD inflammatory proteins. [file Table1.xlsx]

## Sheet: S1
Information regarding the MR investigation of PAD inflammatory proteins.
Exposure	SNP	effect_allele.exposure	other_allele.exposure	effect_allele.outcome	other_allele.outcome	beta.exposure	beta.outcome	eaf.exposure	eaf.outcome	remove	palindromic	ambiguous	id.outcome	se.outcome	pval.outcome	samplesize.outcome	outcome	id.exposure	chr.exposure	pos.exposure	se.exposure	pval.exposure	id	samplesize.exposure	action	mr_keep	r.exposure	r.outcome	sd	R2	F
Eotaxin levels	rs12075	A	G	A	G	0.0749	0.0168	0.5547	0.5306	FALSE	FALSE	FALSE	finn-b-I9_PAD	0.0185	0.3633	100000	Peripheral artery disease || id:finn-b-I9_PAD	GCST90274764	1	159175354	0.0114	5.03e-11	1_159175354_A_G	14731	2	TRUE	0.0029218	8.2467e-06	1.38363	0.0029222	43.1672
Eotaxin levels	rs2201150	T	C	T	C	0.0785	0.0184	0.3561	0.383	FALSE	FALSE	FALSE	finn-b-I9_PAD	0.019	0.3307	100000	Peripheral artery disease || id:finn-b-I9_PAD	GCST90274764	3	46258902	0.0123	1.75e-10	3_46258902_T_C	14286	2	TRUE	0.00275739	9.37849e-06	1.47015	0.00284343	40.7314
Eotaxin levels	rs2228467	T	C	T	C	-0.3316	-0.0109	0.9289	0.92351	FALSE	FALSE	FALSE	finn-b-I9_PAD	0.0345	0.7514	100000	Peripheral artery disease || id:finn-b-I9_PAD	GCST90274764	3	42906116	0.0225	3.69e-49	3_42906116_T_C	14733	2	TRUE	0.0145303	9.98213e-07	2.73104	0.0145303	217.202
Eotaxin levels	rs757973	A	G	A	G	0.2002	0.0873	0.09	0.0695	FALSE	FALSE	FALSE	finn-b-I9_PAD	0.0364	0.01639	100000	Peripheral artery disease || id:finn-b-I9_PAD	GCST90274764	7	75495667	0.0205	1.58e-22	7_75495667_A_G	14713	2	TRUE	0.00643259	5.75187e-05	2.48659	0.00644127	95.3719
Eotaxin levels	rs79722574	T	C	T	C	-0.1215	0.0032	0.167	0.139	FALSE	FALSE	FALSE	finn-b-I9_PAD	0.0266	0.9054	100000	Peripheral artery disease || id:finn-b-I9_PAD	GCST90274764	17	32619052	0.0156	6.78e-15	17_32619052_T_C	14720	2	TRUE	0.00410097	1.44726e-07	1.89269	0.00410458	60.6601
Eotaxin levels	rs9940390	T	C	T	C	-0.0818	0.0081	0.7358	0.6853	FALSE	FALSE	FALSE	finn-b-I9_PAD	0.0198	0.683901	100000	Peripheral artery disease || id:finn-b-I9_PAD	GCST90274764	16	80051931	0.0133	7.73e-10	16_80051931_T_C	14286	2	TRUE	0.00256128	1.67358e-06	1.58967	0.00264122	37.8271
C-C motif chemokine 19 levels	rs11574915	A	C	A	C	-0.1464	0.0304	0.8639	0.8455	FALSE	FALSE	FALSE	finn-b-I9_PAD	0.0255	0.2331	100000	Peripheral artery disease || id:finn-b-I9_PAD	GCST90274765	9	34710084	0.017	7.19e-18	9_34710084_A_C	14733	2	TRUE	0.00500856	1.42125e-05	2.06345	0.00500923	74.1625
C-C motif chemokine 19 levels	rs13010492	C	G	C	G	-0.0803	-0.0225	0.4754	0.3652	FALSE	TRUE	TRUE	finn-b-I9_PAD	0.0191	0.239	100000	Peripheral artery disease || id:finn-b-I9_PAD	GCST90274765	2	204776176	0.0123	6.65e-11	2_204776176_C_G	13422	2	FALSE	0.00288453	1.38772e-05	1.425	0.00316586	42.6207
C-C motif chemokine 19 levels	rs4766578	A	T	A	T	-0.0801	-0.0755	0.5095	0.5687	FALSE	TRUE	TRUE	finn-b-I9_PAD	0.0185	4.63703e-05	100000	Peripheral artery disease || id:finn-b-I9_PAD	GCST90274765	12	111904371	0.0132	1.29e-09	12_111904371_A_T	11785	2	FALSE	0.00249311	0.000166528	1.43298	0.00311535	36.8228
C-C motif chemokine 19 levels	rs62292952	T	G	T	G	0.2346	-0.0192	0.8822	0.8699	FALSE	FALSE	FALSE	finn-b-I9_PAD	0.0273	0.4803	100000	Peripheral artery disease || id:finn-b-I9_PAD	GCST90274765	3	132200719	0.0185	7.53e-37	3_132200719_T_G	14728	2	TRUE	0.0107971	4.94634e-06	2.24514	0.0108022	160.81
C-C motif chemokine 19 levels	rs9469127	C	G	C	G	-0.4884	0.0163	0.9365	0.90305	FALSE	TRUE	FALSE	finn-b-I9_PAD	0.031	0.5991	100000	Peripheral artery disease || id:finn-b-I9_PAD	GCST90274765	6	32444093	0.0277	1.41e-69	6_32444093_C_G	14735	2	TRUE	0.0206648	2.76477e-06	3.36244	0.0206648	310.879
C-C motif chemokine 23 levels	rs117639761	A	C	A	C	-0.3246	-0.1067	0.9561	0.97893	FALSE	FALSE	FALSE	finn-b-I9_PAD	0.0649	0.0997999	100000	Peripheral artery disease || id:finn-b-I9_PAD	GCST90274767	17	34195180	0.0413	3.85e-15	17_34195180_A_C	14736	2	TRUE	0.00417503	2.70294e-05	5.01349	0.00417503	61.7727
C-C motif chemokine 23 levels	rs712048	A	C	A	C	-0.5147	-0.0116	0.1497	0.1212	FALSE	FALSE	FALSE	finn-b-I9_PAD	0.0282	0.6824	100000	Peripheral artery disease || id:finn-b-I9_PAD	GCST90274767	17	34326215	0.0158	8.99e-233	17_34326215_A_C	14723	2	TRUE	0.0671845	1.6921e-06	1.91715	0.0672399	1061.19
C-C motif chemokine 23 levels	rs77527696	T	C	T	C	-0.2538	-0.0026	0.0298	0.03285	FALSE	FALSE	FALSE	finn-b-I9_PAD	0.0521	0.9595	100000	Peripheral artery disease || id:finn-b-I9_PAD	GCST90274767	17	34816052	0.0465	4.81e-08	17_34816052_T_C	13829	2	TRUE	0.00201781	2.49046e-08	5.46825	0.00214988	29.7905
C-C motif chemokine 25 levels	rs111346862	T	C	T	C	-0.7967	-0.0048	0.8362	0.802	FALSE	FALSE	FALSE	finn-b-I9_PAD	0.0232	0.8375	100000	Peripheral artery disease || id:finn-b-I9_PAD	GCST90274768	19	8116450	0.0148	0	19_8116450_T_C	14287	2	TRUE	0.164369	4.2807e-07	1.76902	0.168645	2897.79
C-C motif chemokine 25 levels	rs117424304	A	G	A	G	0.3657	0.0148	0.0137	0.007647	FALSE	FALSE	FALSE	finn-b-I9_PAD	0.1059	0.8891	100000	Peripheral artery disease || id:finn-b-I9_PAD	GCST90274768	19	7975087	0.0586	4.36e-10	19_7975087_A_G	13501	2	TRUE	0.00263661	1.95317e-07	6.80896	0.00287675	38.9453
C-C motif chemokine 25 levels	rs516316	C	G	C	G	-0.3279	-0.0212	0.4445	0.3748	FALSE	TRUE	TRUE	finn-b-I9_PAD	0.019	0.2641	100000	Peripheral artery disease || id:finn-b-I9_PAD	GCST90274768	19	49206145	0.0114	6.2e-182	19_49206145_C_G	14734	2	FALSE	0.0531719	1.245e-05	1.38377	0.0531719	827.319
C-C motif chemokine 25 levels	rs62123152	A	G	A	G	-0.3464	-0.095	0.0219	0.01667	FALSE	FALSE	FALSE	finn-b-I9_PAD	0.0724	0.1894	100000	Peripheral artery disease || id:finn-b-I9_PAD	GCST90274768	19	8077649	0.0423	2.63e-16	19_8077649_A_G	14731	2	TRUE	0.00453149	1.72175e-05	5.13401	0.00453241	67.0618
C-C motif chemokine 25 levels	rs635634	T	C	T	C	-0.2482	0.0509	0.1875	0.2001	FALSE	FALSE	FALSE	finn-b-I9_PAD	0.0229	0.0265198	100000	Peripheral artery disease || id:finn-b-I9_PAD	GCST90274768	9	136155000	0.0166	1.52e-50	9_136155000_T_C	11785	2	TRUE	0.0149481	4.94028e-05	1.80208	0.0186195	223.557
C-C motif chemokine 25 levels	rs7247560	A	G	A	G	-0.2848	-0.1026	0.0213	0.009904	FALSE	FALSE	FALSE	finn-b-I9_PAD	0.0955	0.2825	100000	Peripheral artery disease || id:finn-b-I9_PAD	GCST90274768	19	8186263	0.0479	2.75e-09	19_8186263_A_G	13799	2	TRUE	0.0023939	1.15423e-05	5.62677	0.00255572	35.3516
C-C motif chemokine 25 levels	rs7296588	A	G	A	G	-0.1159	0.0285	0.4365	0.431	FALSE	FALSE	FALSE	finn-b-I9_PAD	0.0186	0.1247	100000	Peripheral artery disease || id:finn-b-I9_PAD	GCST90274768	12	578100	0.0116	1.66e-23	12_578100_A_G	14725	2	TRUE	0.00673064	2.34781e-05	1.40762	0.00673472	99.8277
C-C motif chemokine 25 levels	rs75744398	T	G	T	G	0.2982	0.0309	0.9654	0.998239	FALSE	FALSE	FALSE	finn-b-I9_PAD	0.2321	0.8942	100000	Peripheral artery disease || id:finn-b-I9_PAD	GCST90274768	19	8027784	0.045	3.43e-11	19_8027784_T_G	12358	2	TRUE	0.00297191	1.77246e-07	5.00249	0.00354137	43.9127
C-C motif chemokine 25 levels	rs78865157	A	G	A	G	-0.392	-0.1821	0.0207	0.009958	FALSE	FALSE	FALSE	finn-b-I9_PAD	0.094	0.0527704	100000	Peripheral artery disease || id:finn-b-I9_PAD	GCST90274768	19	8107212	0.0448	2.13e-18	19_8107212_A_G	14726	2	TRUE	0.00517015	3.75281e-05	5.43651	0.00517295	76.5625
C-C motif chemokine 28 levels	rs139902	A	C	A	C	0.0684	-0.0182	0.3659	0.3669	FALSE	FALSE	FALSE	finn-b-I9_PAD	0.0191	0.3424	100000	Peripheral artery disease || id:finn-b-I9_PAD	GCST90274769	22	38406782	0.0121	1.58e-08	22_38406782_A_C	14285	2	TRUE	0.00216558	9.07989e-06	1.44619	0.00223229	31.9552
C-C motif chemokine 28 levels	rs291084	C	G	C	G	0.0638	-0.0011	0.5279	0.5822	FALSE	TRUE	TRUE	finn-b-I9_PAD	0.0186	0.9534	100000	Peripheral artery disease || id:finn-b-I9_PAD	GCST90274769	1	207095623	0.0111	9.04e-09	1_207095623_C_G	14726	2	FALSE	0.0022387	3.49758e-08	1.34699	0.0022387	33.0366
C-C motif chemokine 28 levels	rs4866742	T	C	T	C	0.0702	-0.0229	0.4126	0.4123	FALSE	FALSE	FALSE	finn-b-I9_PAD	0.0187	0.2224	100000	Peripheral artery disease || id:finn-b-I9_PAD	GCST90274769	5	43405459	0.0122	8.71e-09	5_43405459_T_C	12829	2	TRUE	0.00224364	1.49965e-05	1.38184	0.0025746	33.1096
C-C motif chemokine 28 levels	rs6580980	A	G	A	G	-0.0688	-0.0054	0.4015	0.3215	FALSE	FALSE	FALSE	finn-b-I9_PAD	0.0197	0.7837	100000	Peripheral artery disease || id:finn-b-I9_PAD	GCST90274769	12	54692061	0.0118	5.53e-09	12_54692061_A_G	14285	2	TRUE	0.00230349	7.51387e-07	1.41033	0.00237444	33.9948
C-C motif chemokine 28 levels	rs76669782	A	C	A	C	-0.2853	0.2863	0.0176	0.001677	FALSE	FALSE	FALSE	finn-b-I9_PAD	0.2171	0.1873	100000	Peripheral artery disease || id:finn-b-I9_PAD	GCST90274769	9	90419900	0.0513	2.68e-08	9_90419900_A_C	12933	2	TRUE	0.0020962	1.7391e-05	5.83401	0.00238616	30.9292
C-C motif chemokine 4 levels	rs113010081	T	C	T	C	-0.5767	0.0144	0.8759	0.8713	FALSE	FALSE	FALSE	finn-b-I9_PAD	0.0274	0.5999	100000	Peripheral artery disease || id:finn-b-I9_PAD	GCST90274770	3	46457412	0.0184	1.24e-215	3_46457412_T_C	14296	2	TRUE	0.064305	2.76205e-06	2.20001	0.064305	982.345
C-C motif chemokine 4 levels	rs140505982	T	C	T	C	-0.2294	0.003	0.0248	0.009763	FALSE	FALSE	FALSE	finn-b-I9_PAD	0.0958	0.9751	100000	Peripheral artery disease || id:finn-b-I9_PAD	GCST90274770	3	46459749	0.0415	3.24e-08	3_46459749_T_C	13865	2	TRUE	0.00213309	9.80664e-09	4.88661	0.00219926	30.5556
C-C motif chemokine 4 levels	rs17692864	T	C	T	C	0.2321	-0.0298	0.9406	0.95311	FALSE	FALSE	FALSE	finn-b-I9_PAD	0.0441	0.499501	100000	Peripheral artery disease || id:finn-b-I9_PAD	GCST90274770	17	34945214	0.0283	2.38e-16	17_34945214_T_C	13662	2	TRUE	0.00468365	4.56627e-06	3.30783	0.00489997	67.2632
C-C motif chemokine 4 levels	rs8064426	A	G	A	G	-0.4104	0.0419	0.1459	0.2175	FALSE	FALSE	FALSE	finn-b-I9_PAD	0.0224	0.0609397	100000	Peripheral artery disease || id:finn-b-I9_PAD	GCST90274770	17	34819750	0.0173	2.11e-124	17_34819750_A_G	14295	2	TRUE	0.037879	3.49885e-05	2.06842	0.0378815	562.759
Natural killer cell receptor 2B4 levels	rs11265493	A	G	A	G	0.2122	0.0166	0.4066	0.3966	FALSE	FALSE	FALSE	finn-b-I9_PAD	0.0188	0.3787	100000	Peripheral artery disease || id:finn-b-I9_PAD	GCST90274771	1	160803802	0.0119	3.99e-71	1_160803802_A_G	14287	2	TRUE	0.0211351	7.79661e-06	1.42239	0.0217749	317.978
Natural killer cell receptor 2B4 levels	rs3184504	T	C	T	C	0.116	0.073	0.4764	0.4087	FALSE	FALSE	FALSE	finn-b-I9_PAD	0.0187	9.18502e-05	100000	Peripheral artery disease || id:finn-b-I9_PAD	GCST90274771	12	111884608	0.0128	1.27e-19	12_111884608_T_C	11784	2	TRUE	0.00554583	0.000152372	1.38949	0.00692246	82.1289
Natural killer cell receptor 2B4 levels	rs3828139	T	C	T	C	0.0744	0.0127	0.4677	0.5157	FALSE	FALSE	FALSE	finn-b-I9_PAD	0.0185	0.4905	100000	Peripheral artery disease || id:finn-b-I9_PAD	GCST90274771	1	44253015	0.0119	4.05e-10	1_44253015_T_C	14286	2	TRUE	0.0026472	4.71271e-06	1.42234	0.00272907	39.0888
Natural killer cell receptor 2B4 levels	rs4672486	A	G	A	G	0.0661	0.017	0.4329	0.4506	FALSE	FALSE	FALSE	finn-b-I9_PAD	0.0184	0.357	100000	Peripheral artery disease || id:finn-b-I9_PAD	GCST90274771	2	62495209	0.0117	1.61e-08	2_62495209_A_G	14720	2	TRUE	0.0021626	8.53625e-06	1.41951	0.00216392	31.9177
Natural killer cell receptor 2B4 levels	rs56272634	T	C	T	C	0.0704	0.0162	0.6994	0.7095	FALSE	FALSE	FALSE	finn-b-I9_PAD	0.0202	0.4239	100000	Peripheral artery disease || id:finn-b-I9_PAD	GCST90274771	2	111846068	0.0126	2.31e-08	2_111846068_T_C	14729	2	TRUE	0.00211529	6.43181e-06	1.52917	0.00211529	31.2179
Natural killer cell receptor 2B4 levels	rs72837690	T	C	T	C	-0.0776	-0.0058	0.6405	0.5773	FALSE	FALSE	FALSE	finn-b-I9_PAD	0.0187	0.7582	100000	Peripheral artery disease || id:finn-b-I9_PAD	GCST90274771	17	7088423	0.0125	5.37e-10	17_7088423_T_C	14287	2	TRUE	0.00261008	9.62013e-07	1.4941	0.00269062	38.5393
CD40L receptor levels	rs117191103	T	C	T	C	0.3553	0.0701	0.0208	0.02786	FALSE	FALSE	FALSE	finn-b-I9_PAD	0.0555	0.2068	100000	Peripheral artery disease || id:finn-b-I9_PAD	GCST90274772	20	44464356	0.0437	4.28e-16	20_44464356_T_C	14736	2	TRUE	0.00446645	1.59533e-05	5.30483	0.00446645	66.104
CD40L receptor levels	rs1883832	T	C	T	C	-0.4519	0.0189	0.2575	0.2701	FALSE	FALSE	FALSE	finn-b-I9_PAD	0.0207	0.3602	100000	Peripheral artery disease || id:finn-b-I9_PAD	GCST90274772	20	44746982	0.0126	1.07e-281	20_44746982_T_C	14736	2	TRUE	0.0802921	8.33658e-06	1.52954	0.0802921	1286.3
CD40L receptor levels	rs7250371	T	C	T	C	0.0686	0.0156	0.3648	0.3115	FALSE	FALSE	FALSE	finn-b-I9_PAD	0.0198	0.4319	100000	Peripheral artery disease || id:finn-b-I9_PAD	GCST90274772	19	57861085	0.0116	3.34e-09	19_57861085_T_C	14722	2	TRUE	0.002368	6.20762e-06	1.40748	0.00237025	34.9729
CD40L receptor levels	rs73128569	A	T	A	T	-0.1788	-0.0347	0.9406	0.9442	FALSE	TRUE	FALSE	finn-b-I9_PAD	0.0404	0.3903	100000	Peripheral artery disease || id:finn-b-I9_PAD	GCST90274772	20	44606446	0.0268	2.53e-11	20_44606446_A_T	14288	2	TRUE	0.00301186	7.37737e-06	3.20347	0.00310602	44.5108
T-cell surface glycoprotein CD5 levels	rs3104373	T	C	T	C	0.0973	-0.11	0.1469	0.1362	FALSE	FALSE	FALSE	finn-b-I9_PAD	0.027	4.52898e-05	100000	Peripheral artery disease || id:finn-b-I9_PAD	GCST90274773	6	32600375	0.0165	3.7e-09	6_32600375_T_C	14735	2	TRUE	0.00235474	0.000165957	2.0029	0.00235474	34.7743
T-cell surface glycoprotein CD5 levels	rs3184504	T	C	T	C	0.1427	0.073	0.4764	0.4087	FALSE	FALSE	FALSE	finn-b-I9_PAD	0.0187	9.18502e-05	100000	Peripheral artery disease || id:finn-b-I9_PAD	GCST90274773	12	111884608	0.0128	7.29e-29	12_111884608_T_C	11784	2	TRUE	0.00836543	0.000152372	1.38949	0.0104388	124.288
T-cell surface glycoprotein CD5 levels	rs4939490	C	G	C	G	0.1083	0.0089	0.6328	0.7157	FALSE	TRUE	FALSE	finn-b-I9_PAD	0.0204	0.660999	100000	Peripheral artery disease || id:finn-b-I9_PAD	GCST90274773	11	60793651	0.012	1.8e-19	11_60793651_C_G	14735	2	TRUE	0.00549805	1.90339e-06	1.45665	0.00549805	81.4506
T-cell surface glycoprotein CD5 levels	rs61747728	T	C	T	C	0.1841	0.0191	0.0399	0.06371	FALSE	FALSE	FALSE	finn-b-I9_PAD	0.038	0.616	100000	Peripheral artery disease || id:finn-b-I9_PAD	GCST90274773	1	179526214	0.0313	4.06e-09	1_179526214_T_C	14287	2	TRUE	0.00234266	2.52643e-06	3.74123	0.00241595	34.5954
T-cell surface glycoprotein CD5 levels	rs674379	C	G	C	G	0.1193	0.0039	0.6395	0.6717	FALSE	TRUE	FALSE	finn-b-I9_PAD	0.0196	0.8421	100000	Peripheral artery disease || id:finn-b-I9_PAD	GCST90274773	11	60922561	0.0126	2.85e-21	11_60922561_C_G	12835	2	TRUE	0.00604803	3.95937e-07	1.42747	0.00693727	89.6478
T-cell surface glycoprotein CD5 levels	rs7242462	A	G	A	G	-0.1199	0.0205	0.8853	0.8597	FALSE	FALSE	FALSE	finn-b-I9_PAD	0.0264	0.4381	100000	Peripheral artery disease || id:finn-b-I9_PAD	GCST90274773	18	45545720	0.0187	1.44e-10	18_45545720_A_G	14287	2	TRUE	0.00278262	6.02984e-06	2.23518	0.00286964	41.1107
T-cell surface glycoprotein CD6 isoform levels	rs4939464	T	G	T	G	0.1195	0.0388	0.1471	0.1973	FALSE	FALSE	FALSE	finn-b-I9_PAD	0.0231	0.0936397	100000	Peripheral artery disease || id:finn-b-I9_PAD	GCST90274774	11	60594256	0.0175	8.58e-12	11_60594256_T_G	12836	2	TRUE	0.00315583	2.82121e-05	1.98268	0.00362012	46.6294
T-cell surface glycoprotein CD6 isoform levels	rs4939488	T	C	T	C	0.5235	-0.0186	0.5982	0.6714	FALSE	FALSE	FALSE	finn-b-I9_PAD	0.0196	0.3433	100000	Peripheral artery disease || id:finn-b-I9_PAD	GCST90274774	11	60786474	0.0112	0	11_60786474_T_C	14731	2	TRUE	0.129169	9.00572e-06	1.35936	0.129169	2184.73
T-cell surface glycoprotein CD6 isoform levels	rs597808	A	G	A	G	0.116	0.0733	0.4779	0.4147	FALSE	FALSE	FALSE	finn-b-I9_PAD	0.0186	8.45396e-05	100000	Peripheral artery disease || id:finn-b-I9_PAD	GCST90274774	12	111973358	0.0134	4.86e-18	12_111973358_A_G	11335	2	TRUE	0.00506208	0.000155283	1.42664	0.006569	74.9387
CUB domain-containing protein 1 levels	rs12290068	A	G	A	G	0.1221	0.0098	0.3187	0.2978	FALSE	FALSE	FALSE	finn-b-I9_PAD	0.0202	0.628599	100000	Peripheral artery disease || id:finn-b-I9_PAD	GCST90274775	11	126261564	0.0122	1.4e-23	11_126261564_A_G	14726	2	TRUE	0.00675362	2.35373e-06	1.48048	0.00675681	100.164
CUB domain-containing protein 1 levels	rs2276862	C	G	C	G	0.303	-0.0093	0.8212	0.808	FALSE	TRUE	FALSE	finn-b-I9_PAD	0.0234	0.6911	100000	Peripheral artery disease || id:finn-b-I9_PAD	GCST90274775	3	45187785	0.0146	1.14e-95	3_45187785_C_G	14730	2	TRUE	0.0284074	1.57958e-06	1.77196	0.028413	430.705
CUB domain-containing protein 1 levels	rs672806	A	G	A	G	0.0816	0.0127	0.4097	0.3955	FALSE	FALSE	FALSE	finn-b-I9_PAD	0.0189	0.5013	100000	Peripheral artery disease || id:finn-b-I9_PAD	GCST90274775	11	126188405	0.0116	2e-12	11_126188405_A_G	14286	2	TRUE	0.00334792	4.51534e-06	1.38648	0.00345233	49.4839
CUB domain-containing protein 1 levels	rs7618923	T	C	T	C	-0.1738	-0.0483	0.1811	0.1881	FALSE	FALSE	FALSE	finn-b-I9_PAD	0.0237	0.0415203	100000	Peripheral artery disease || id:finn-b-I9_PAD	GCST90274775	3	45130725	0.0151	1.18e-30	3_45130725_T_C	14286	2	TRUE	0.00891303	4.15325e-05	1.80481	0.00918939	132.479
CUB domain-containing protein 1 levels	rs9272226	T	C	T	C	-0.0933	-0.0175	0.6505	0.6598	FALSE	FALSE	FALSE	finn-b-I9_PAD	0.0196	0.3723	100000	Peripheral artery disease || id:finn-b-I9_PAD	GCST90274775	6	32602396	0.0118	2.64e-15	6_32602396_T_C	14733	2	TRUE	0.00422598	7.97203e-06	1.43228	0.00422598	62.5172
Cystatin D levels	rs11054069	T	C	T	C	0.1674	-0.0263	0.7421	0.7237	FALSE	FALSE	FALSE	finn-b-I9_PAD	0.0205	0.2005	100000	Peripheral artery disease || id:finn-b-I9_PAD	GCST90274777	12	11058117	0.013	6.07e-38	12_11058117_T_C	14724	2	TRUE	0.0111287	1.64591e-05	1.57745	0.0111376	165.815
Cystatin D levels	rs12294339	T	C	T	C	0.0702	-0.0361	0.3671	0.3257	FALSE	FALSE	FALSE	finn-b-I9_PAD	0.0196	0.0651103	100000	Peripheral artery disease || id:finn-b-I9_PAD	GCST90274777	11	34860199	0.0118	2.7e-09	11_34860199_T_C	14726	2	TRUE	0.00239634	3.39232e-05	1.43194	0.00239796	35.3924
Cystatin D levels	rs148880528	A	G	A	G	0.3669	-0.0523	0.0208	0.01587	FALSE	FALSE	FALSE	finn-b-I9_PAD	0.0742	0.4809	100000	Peripheral artery disease || id:finn-b-I9_PAD	GCST90274777	20	23890990	0.0548	2.15e-11	20_23890990_A_G	12448	2	TRUE	0.00303315	4.96823e-06	6.11407	0.00358875	44.8264
Cystatin D levels	rs4756151	A	C	A	C	-0.094	0.0655	0.1273	0.1301	FALSE	FALSE	FALSE	finn-b-I9_PAD	0.0272	0.0160602	100000	Peripheral artery disease || id:finn-b-I9_PAD	GCST90274777	11	34495358	0.0172	4.63e-08	11_34495358_A_C	14736	2	TRUE	0.00202301	5.79867e-05	2.08794	0.00202301	29.8675
Cystatin D levels	rs516316	C	G	C	G	0.0845	-0.0212	0.4441	0.3748	FALSE	TRUE	TRUE	finn-b-I9_PAD	0.019	0.2641	100000	Peripheral artery disease || id:finn-b-I9_PAD	GCST90274777	19	49206145	0.0115	2.01e-13	19_49206145_C_G	14734	2	FALSE	0.00365097	1.245e-05	1.39591	0.00365147	53.9905
Cystatin D levels	rs6036565	T	G	T	G	0.5303	-0.006	0.4548	0.5354	FALSE	FALSE	FALSE	finn-b-I9_PAD	0.0185	0.7462	100000	Peripheral artery disease || id:finn-b-I9_PAD	GCST90274777	20	23854714	0.0108	0	20_23854714_T_G	14708	2	TRUE	0.140624	1.05188e-06	1.30979	0.140854	2410.99
Cystatin D levels	rs67020211	T	G	T	G	0.079	0.0023	0.4609	0.4057	FALSE	FALSE	FALSE	finn-b-I9_PAD	0.0188	0.9047	100000	Peripheral artery disease || id:finn-b-I9_PAD	GCST90274777	15	63639644	0.0115	6.44e-12	15_63639644_T_G	14734	2	TRUE	0.00319263	1.49675e-07	1.39591	0.00319307	47.1909
Cystatin D levels	rs76147669	T	C	T	C	0.3629	0.008	0.0238	0.02159	FALSE	FALSE	FALSE	finn-b-I9_PAD	0.0631	0.8992	100000	Peripheral artery disease || id:finn-b-I9_PAD	GCST90274777	20	24323985	0.0408	5.86e-19	20_24323985_T_C	14288	2	TRUE	0.00534081	1.60742e-07	4.87692	0.00550737	79.114
Cystatin D levels	rs8117359	C	G	C	G	-0.1914	0.0327	0.8718	0.92925	FALSE	TRUE	FALSE	finn-b-I9_PAD	0.036	0.3625	100000	Peripheral artery disease || id:finn-b-I9_PAD	GCST90274777	20	23645826	0.0171	4.41e-29	20_23645826_C_G	14724	2	TRUE	0.00843129	8.25079e-06	2.07496	0.0084381	125.283
Fractalkine levels	rs3732378	A	G	A	G	0.0941	-0.0315	0.1671	0.159	FALSE	FALSE	FALSE	finn-b-I9_PAD	0.0251	0.209	100000	Peripheral artery disease || id:finn-b-I9_PAD	GCST90274778	3	39307162	0.0154	9.94e-10	3_39307162_A_G	14740	2	TRUE	0.00252646	1.57498e-05	1.86969	0.00252697	37.3369
Fractalkine levels	rs635634	T	C	T	C	-0.1145	0.0509	0.1884	0.2001	FALSE	FALSE	FALSE	finn-b-I9_PAD	0.0229	0.0265198	100000	Peripheral artery disease || id:finn-b-I9_PAD	GCST90274778	9	136155000	0.0166	5.29e-12	9_136155000_T_C	11792	2	TRUE	0.00321713	4.94028e-05	1.80261	0.00401913	47.5768
Fractalkine levels	rs671623	C	G	C	G	0.2041	0.0311	0.424	0.3895	FALSE	TRUE	TRUE	finn-b-I9_PAD	0.0189	0.0993894	100000	Peripheral artery disease || id:finn-b-I9_PAD	GCST90274778	16	57412802	0.0118	4.99e-67	16_57412802_C_G	14295	2	FALSE	0.0198916	2.70766e-05	1.41083	0.0205023	299.173
Fractalkine levels	rs7763262	T	C	T	C	0.0811	-0.0147	0.3484	0.354	FALSE	FALSE	FALSE	finn-b-I9_PAD	0.0221	0.5066	100000	Peripheral artery disease || id:finn-b-I9_PAD	GCST90274778	6	32424882	0.012	1.4e-11	6_32424882_T_C	14743	2	TRUE	0.00308893	4.42443e-06	1.45705	0.00308893	45.6751
Fractalkine levels	rs8052631	A	G	A	G	-0.1511	-0.0041	0.9463	0.9548	FALSE	FALSE	FALSE	finn-b-I9_PAD	0.0448	0.9266	100000	Peripheral artery disease || id:finn-b-I9_PAD	GCST90274778	16	57167230	0.027	2.19e-08	16_57167230_A_G	14295	2	TRUE	0.00212008	8.37568e-08	3.22817	0.00218639	31.3185
C-X-C motif chemokine 10 levels	rs115140093	T	C	T	C	-0.5186	0.0253	0.9732	0.98161	FALSE	FALSE	FALSE	finn-b-I9_PAD	0.0687	0.7127	100000	Peripheral artery disease || id:finn-b-I9_PAD	GCST90274780	4	76910673	0.042	5.02e-35	4_76910673_T_C	14744	2	TRUE	0.0102363	1.35624e-06	5.09984	0.0102363	152.464
C-X-C motif chemokine 10 levels	rs12646113	T	C	T	C	0.0977	-0.0322	0.246	0.2507	FALSE	FALSE	FALSE	finn-b-I9_PAD	0.0213	0.1302	100000	Peripheral artery disease || id:finn-b-I9_PAD	GCST90274780	4	77175245	0.0136	6.78e-13	4_77175245_T_C	14743	2	TRUE	0.00348849	2.28534e-05	1.65132	0.00348872	51.6073
C-X-C motif chemokine 10 levels	rs2523495	T	C	T	C	0.1095	0.1809	0.1048	0.09189	FALSE	FALSE	FALSE	finn-b-I9_PAD	0.034	1.05499e-07	100000	Peripheral artery disease || id:finn-b-I9_PAD	GCST90274780	6	31377978	0.0196	2.31e-08	6_31377978_T_C	14743	2	TRUE	0.00211272	0.000283012	2.37985	0.00211286	31.2116
C-X-C motif chemokine 10 levels	rs3184504	T	C	T	C	0.1138	0.073	0.4756	0.4087	FALSE	FALSE	FALSE	finn-b-I9_PAD	0.0187	9.18502e-05	100000	Peripheral artery disease || id:finn-b-I9_PAD	GCST90274780	12	111884608	0.0131	3.72e-18	12_111884608_T_C	11793	2	TRUE	0.00509293	0.000152372	1.4226	0.00635947	75.4644
C-X-C motif chemokine 10 levels	rs72651343	T	C	T	C	-0.6096	0.0962	0.9892	0.993014	FALSE	FALSE	FALSE	finn-b-I9_PAD	0.1096	0.3801	100000	Peripheral artery disease || id:finn-b-I9_PAD	GCST90274780	4	76808216	0.0619	6.98e-23	4_76808216_T_C	14257	2	TRUE	0.00653588	7.70432e-06	7.39103	0.00675766	96.9859
C-X-C motif chemokine 11 levels	rs10733789	T	C	T	C	-0.0815	-0.0016	0.6875	0.7016	FALSE	FALSE	FALSE	finn-b-I9_PAD	0.0201	0.9385	100000	Peripheral artery disease || id:finn-b-I9_PAD	GCST90274781	10	64948684	0.0127	1.39e-10	10_64948684_T_C	14287	2	TRUE	0.00279064	6.3366e-08	1.51801	0.0028746	41.182
C-X-C motif chemokine 11 levels	rs3184504	T	C	T	C	0.1236	0.073	0.4764	0.4087	FALSE	FALSE	FALSE	finn-b-I9_PAD	0.0187	9.18502e-05	100000	Peripheral artery disease || id:finn-b-I9_PAD	GCST90274781	12	111884608	0.0132	7.7e-21	12_111884608_T_C	11785	2	TRUE	0.0059227	0.000152372	1.43298	0.00738607	87.6777
C-X-C motif chemokine 11 levels	rs6827617	A	G	A	G	-0.1724	-0.0134	0.6041	0.5588	FALSE	FALSE	FALSE	finn-b-I9_PAD	0.0185	0.4688	100000	Peripheral artery disease || id:finn-b-I9_PAD	GCST90274781	4	76916146	0.0118	2.42e-48	4_76916146_A_G	14718	2	TRUE	0.0142977	5.24653e-06	1.43155	0.0142977	213.457
C-X-C motif chemokine 11 levels	rs75612655	T	C	T	C	0.5352	0.0451	0.0084	0.0007749	FALSE	FALSE	FALSE	finn-b-I9_PAD	0.353	0.8984	100000	Peripheral artery disease || id:finn-b-I9_PAD	GCST90274781	7	101594247	0.0705	3.16e-14	7_101594247_T_C	12935	2	TRUE	0.00390092	1.63235e-07	8.01812	0.00443633	57.6307
C-X-C motif chemokine 5 levels	rs10821552	A	C	A	C	-0.1132	-0.0071	0.3353	0.3878	FALSE	FALSE	FALSE	finn-b-I9_PAD	0.019	0.7089	100000	Peripheral artery disease || id:finn-b-I9_PAD	GCST90274782	9	136939992	0.0156	3.97e-13	9_136939992_A_C	9841	2	TRUE	0.00356126	1.39642e-06	1.54755	0.00532322	52.6555
C-X-C motif chemokine 5 levels	rs425535	T	C	T	C	0.5063	0.0206	0.1127	0.1116	FALSE	FALSE	FALSE	finn-b-I9_PAD	0.0291	0.4792	100000	Peripheral artery disease || id:finn-b-I9_PAD	GCST90274782	4	74863997	0.0181	3.52e-172	4_74863997_T_C	14731	2	TRUE	0.0504306	5.01135e-06	2.19682	0.0504436	782.454
C-X-C motif chemokine 5 levels	rs6993770	A	T	A	T	-0.1058	0.0437	0.7312	0.7771	FALSE	TRUE	FALSE	finn-b-I9_PAD	0.0222	0.0486698	100000	Peripheral artery disease || id:finn-b-I9_PAD	GCST90274782	8	106581528	0.0135	4.61e-15	8_106581528_A_T	14288	2	TRUE	0.00415151	3.8748e-05	1.61369	0.00428085	61.4191
C-X-C motif chemokine 5 levels	rs7090111	C	G	C	G	-0.1734	-0.0242	0.5834	0.6152	FALSE	TRUE	FALSE	finn-b-I9_PAD	0.0189	0.2002	100000	Peripheral artery disease || id:finn-b-I9_PAD	GCST90274782	10	65077994	0.0117	1.08e-49	10_65077994_C_G	14735	2	TRUE	0.0146895	1.63949e-05	1.42024	0.0146895	219.648
C-X-C motif chemokine 5 levels	rs7636889	A	G	A	G	-0.0768	0.0052	0.7593	0.7996	FALSE	FALSE	FALSE	finn-b-I9_PAD	0.023	0.8197	100000	Peripheral artery disease || id:finn-b-I9_PAD	GCST90274782	3	56874033	0.0137	2.07e-08	3_56874033_A_G	14733	2	TRUE	0.00212846	5.11163e-07	1.6629	0.00212874	31.4254
C-X-C motif chemokine 5 levels	rs79649467	T	G	T	G	-0.1721	-0.0111	0.0605	0.09285	FALSE	FALSE	FALSE	finn-b-I9_PAD	0.0326	0.7338	100000	Peripheral artery disease || id:finn-b-I9_PAD	GCST90274782	4	74880852	0.0276	4.5e-10	4_74880852_T_G	14288	2	TRUE	0.00263213	1.15936e-06	3.29909	0.00271427	38.8816
C-X-C motif chemokine 6 levels	rs12075	A	G	A	G	0.0816	0.0168	0.5554	0.5306	FALSE	FALSE	FALSE	finn-b-I9_PAD	0.0185	0.3633	100000	Peripheral artery disease || id:finn-b-I9_PAD	GCST90274783	1	159175354	0.0115	1.29e-12	1_159175354_A_G	14741	2	TRUE	0.00340436	8.2467e-06	1.39624	0.00340436	50.3483
C-X-C motif chemokine 6 levels	rs16850073	T	C	T	C	0.4978	-0.002	0.3722	0.3846	FALSE	FALSE	FALSE	finn-b-I9_PAD	0.019	0.9182	100000	Peripheral artery disease || id:finn-b-I9_PAD	GCST90274783	4	74703999	0.0118	0	4_74703999_T_C	14296	2	TRUE	0.107738	1.10806e-07	1.41088	0.110721	1779.7
C-X-C motif chemokine 6 levels	rs191180456	T	C	T	C	-0.406	0.0752	0.0112	0.02403	FALSE	FALSE	FALSE	finn-b-I9_PAD	0.0606	0.2152	100000	Peripheral artery disease || id:finn-b-I9_PAD	GCST90274783	4	74826316	0.0648	3.72e-10	4_74826316_T_C	13809	2	TRUE	0.00265631	1.5399e-05	7.61476	0.00283511	39.2556
C-X-C motif chemokine 9 levels	rs12191307	A	G	A	G	-0.1452	0.0727	0.098	0.08844	FALSE	FALSE	FALSE	finn-b-I9_PAD	0.0323	0.0245901	100000	Peripheral artery disease || id:finn-b-I9_PAD	GCST90274784	6	161256529	0.0197	1.7e-13	6_161256529_A_G	14287	2	TRUE	0.0036765	5.06583e-05	2.35471	0.00378854	54.3251
C-X-C motif chemokine 9 levels	rs3184504	T	C	T	C	0.1008	0.073	0.4744	0.4087	FALSE	FALSE	FALSE	finn-b-I9_PAD	0.0187	9.18502e-05	100000	Peripheral artery disease || id:finn-b-I9_PAD	GCST90274784	12	111884608	0.013	8.92e-15	12_111884608_T_C	11784	2	TRUE	0.00406722	0.000152372	1.4112	0.00507697	60.1221
C-X-C motif chemokine 9 levels	rs4241577	A	C	A	C	-0.1419	-0.0237	0.2629	0.2725	FALSE	FALSE	FALSE	finn-b-I9_PAD	0.0206	0.2499	100000	Peripheral artery disease || id:finn-b-I9_PAD	GCST90274784	4	76930776	0.0128	1.47e-28	4_76930776_A_C	14724	2	TRUE	0.0082788	1.32363e-05	1.55318	0.0082788	122.898
C-X-C motif chemokine 9 levels	rs783149	A	C	A	C	-0.0805	0.0256	0.1958	0.1781	FALSE	FALSE	FALSE	finn-b-I9_PAD	0.0241	0.2875	100000	Peripheral artery disease || id:finn-b-I9_PAD	GCST90274784	6	161088918	0.0144	2.27e-08	6_161088918_A_C	14287	2	TRUE	0.00211826	1.12837e-05	1.72121	0.00218292	31.2512
Delta and Notch-like epidermal growth factor-related receptor levels	rs207671	A	G	A	G	0.1016	0.0169	0.5359	0.5754	FALSE	FALSE	FALSE	finn-b-I9_PAD	0.0187	0.3636	100000	Peripheral artery disease || id:finn-b-I9_PAD	GCST90274785	2	230256586	0.0117	3.83e-18	2_230256586_A_G	14287	2	TRUE	0.00525108	8.16762e-06	1.39848	0.00525108	75.4077
Delta and Notch-like epidermal growth factor-related receptor levels	rs35032874	T	G	T	G	0.132	-0.0295	0.7027	0.6735	FALSE	FALSE	FALSE	finn-b-I9_PAD	0.0197	0.1355	100000	Peripheral artery disease || id:finn-b-I9_PAD	GCST90274785	2	230309360	0.0132	1.52e-23	2_230309360_T_G	14287	2	TRUE	0.00695169	2.24239e-05	1.57777	0.00695169	100
Delta and Notch-like epidermal growth factor-related receptor levels	rs62193248	A	T	A	T	0.213	-0.0278	0.6507	0.7174	FALSE	TRUE	FALSE	finn-b-I9_PAD	0.0204	0.1742	100000	Peripheral artery disease || id:finn-b-I9_PAD	GCST90274785	2	230596917	0.0123	3.5e-67	2_230596917_A_T	14287	2	TRUE	0.0205611	1.85708e-05	1.4702	0.0205611	299.881
Delta and Notch-like epidermal growth factor-related receptor levels	rs6517655	C	G	C	G	0.0757	0.001	0.289	0.2824	FALSE	TRUE	FALSE	finn-b-I9_PAD	0.0205	0.9611	100000	Peripheral artery disease || id:finn-b-I9_PAD	GCST90274785	21	42536246	0.0129	4.41e-09	21_42536246_C_G	14287	2	TRUE	0.00240484	2.37958e-08	1.54191	0.00240484	34.436
Fibroblast growth factor 19 levels	rs13103023	A	G	A	G	0.0837	0.0152	0.3415	0.3731	FALSE	FALSE	FALSE	finn-b-I9_PAD	0.019	0.4239	100000	Peripheral artery disease || id:finn-b-I9_PAD	GCST90274787	4	39457617	0.0124	1.48e-11	4_39457617_A_G	14296	2	TRUE	0.00308114	6.40009e-06	1.48262	0.0031774	45.5625
Fibroblast growth factor 19 levels	rs516246	T	C	T	C	-0.1661	-0.0211	0.445	0.3748	FALSE	FALSE	FALSE	finn-b-I9_PAD	0.019	0.265	100000	Peripheral artery disease || id:finn-b-I9_PAD	GCST90274787	19	49206172	0.0118	5.31e-45	19_49206172_T_C	14744	2	TRUE	0.0132624	1.23328e-05	1.43281	0.0132624	198.141
Fibroblast growth factor 19 levels	rs7005978	A	G	A	G	-0.1055	-0.0066	0.3458	0.3846	FALSE	FALSE	FALSE	finn-b-I9_PAD	0.0189	0.726599	100000	Peripheral artery disease || id:finn-b-I9_PAD	GCST90274787	8	59382715	0.0123	9.72e-18	8_59382715_A_G	14744	2	TRUE	0.00496565	1.21947e-06	1.49353	0.00496565	73.569
Fibroblast growth factor 21 levels	rs1260326	T	C	T	C	0.1323	0.0326	0.3977	0.3506	FALSE	FALSE	FALSE	finn-b-I9_PAD	0.0193	0.0912599	100000	Peripheral artery disease || id:finn-b-I9_PAD	GCST90274788	2	27730940	0.0119	1.03e-28	2_27730940_T_C	14730	2	TRUE	0.0083152	2.8531e-05	1.44427	0.00832247	123.602
Fibroblast growth factor 21 levels	rs13229619	A	G	A	G	-0.1609	0.0131	0.1297	0.1276	FALSE	FALSE	FALSE	finn-b-I9_PAD	0.0275	0.6348	100000	Peripheral artery disease || id:finn-b-I9_PAD	GCST90274788	7	73030175	0.0176	6.13e-20	7_73030175_A_G	14743	2	TRUE	0.00563773	2.26926e-06	2.13701	0.00563773	83.577
Fibroblast growth factor 21 levels	rs2429473	A	C	A	C	-0.0812	-0.0037	0.795	0.8087	FALSE	FALSE	FALSE	finn-b-I9_PAD	0.0234	0.8756	100000	Peripheral artery disease || id:finn-b-I9_PAD	GCST90274788	12	47198899	0.0147	3.32e-08	12_47198899_A_C	14295	2	TRUE	0.00206563	2.50023e-07	1.75756	0.00213024	30.5125
Fibroblast growth factor 21 levels	rs838131	A	C	A	C	0.1627	0.0051	0.501	0.4299	FALSE	FALSE	FALSE	finn-b-I9_PAD	0.0187	0.7862	100000	Peripheral artery disease || id:finn-b-I9_PAD	GCST90274788	19	49260677	0.013	6.15e-36	19_49260677_A_C	14294	2	TRUE	0.0105141	7.43816e-07	1.55425	0.0108408	156.635
Fibroblast growth factor 5 levels	rs12509595	T	C	T	C	-0.5322	0.0107	0.695	0.6879	FALSE	FALSE	FALSE	finn-b-I9_PAD	0.0199	0.5926	100000	Peripheral artery disease || id:finn-b-I9_PAD	GCST90274790	4	81182554	0.0127	0	4_81182554_T_C	11787	2	TRUE	0.129685	2.89114e-06	1.37881	0.129685	1756.07
Fibroblast growth factor 5 levels	rs144059387	A	G	A	G	0.4543	-0.0321	0.9822	0.98804	FALSE	FALSE	FALSE	finn-b-I9_PAD	0.0862	0.7097	100000	Peripheral artery disease || id:finn-b-I9_PAD	GCST90274790	4	81702627	0.0594	2.04e-14	4_81702627_A_G	9873	2	TRUE	0.00493893	1.38677e-06	5.90216	0.00589095	58.4942
Fibroblast growth factor 5 levels	rs62298642	A	G	A	G	0.1131	0.095	0.8677	0.9297	FALSE	FALSE	FALSE	finn-b-I9_PAD	0.0364	0.00901198	100000	Peripheral artery disease || id:finn-b-I9_PAD	GCST90274790	4	80968240	0.0207	4.66e-08	4_80968240_A_G	11341	2	TRUE	0.00252671	6.8112e-05	2.20443	0.00262584	29.8528
Fms-related tyrosine kinase 3 ligand levels	rs11212636	A	G	A	G	-0.0772	-0.0206	0.4171	0.3956	FALSE	FALSE	FALSE	finn-b-I9_PAD	0.0188	0.2728	100000	Peripheral artery disease || id:finn-b-I9_PAD	GCST90274791	11	108311965	0.0117	4.16e-11	11_108311965_A_G	14723	2	TRUE	0.00294679	1.20067e-05	1.41966	0.00294878	43.5374
Fms-related tyrosine kinase 3 ligand levels	rs144317085	A	T	A	T	0.2206	-0.0827	0.9647	0.94254	FALSE	TRUE	FALSE	finn-b-I9_PAD	0.0396	0.0368901	100000	Peripheral artery disease || id:finn-b-I9_PAD	GCST90274791	4	105806108	0.0324	9.85e-12	4_105806108_A_T	14722	2	TRUE	0.00313707	4.36124e-05	3.93123	0.00313941	46.3576
Fms-related tyrosine kinase 3 ligand levels	rs1866051	T	C	T	C	-0.0746	-0.0237	0.4771	0.4426	FALSE	FALSE	FALSE	finn-b-I9_PAD	0.0186	0.2015	100000	Peripheral artery disease || id:finn-b-I9_PAD	GCST90274791	2	65602149	0.0115	8.76e-11	2_65602149_T_C	14732	2	TRUE	0.00284847	1.62358e-05	1.39582	0.00284866	42.0806
Fms-related tyrosine kinase 3 ligand levels	rs55633025	A	G	A	G	0.0725	0.0123	0.4738	0.4557	FALSE	FALSE	FALSE	finn-b-I9_PAD	0.0186	0.5082	100000	Peripheral artery disease || id:finn-b-I9_PAD	GCST90274791	1	159890969	0.0129	1.91e-08	1_159890969_A_G	12404	2	TRUE	0.00213961	4.37312e-06	1.43671	0.00254039	31.5861
Fms-related tyrosine kinase 3 ligand levels	rs7624160	T	G	T	G	-0.1061	-0.0107	0.6093	0.6149	FALSE	FALSE	FALSE	finn-b-I9_PAD	0.0189	0.5711	100000	Peripheral artery disease || id:finn-b-I9_PAD	GCST90274791	3	128381886	0.0119	4.84e-19	3_128381886_T_G	14719	2	TRUE	0.00536744	3.20517e-06	1.44373	0.00537252	79.4945
Fms-related tyrosine kinase 3 ligand levels	rs76428106	T	C	T	C	-1.1019	0.1912	0.9832	0.98784	FALSE	FALSE	FALSE	finn-b-I9_PAD	0.086	0.0263099	100000	Peripheral artery disease || id:finn-b-I9_PAD	GCST90274791	13	28604007	0.0524	3.59e-98	13_28604007_T_C	13799	2	TRUE	0.0291437	4.94272e-05	6.15538	0.0310553	442.203
Fms-related tyrosine kinase 3 ligand levels	rs7726159	A	C	A	C	-0.1191	-0.0084	0.3326	0.3243	FALSE	FALSE	FALSE	finn-b-I9_PAD	0.0197	0.669501	100000	Peripheral artery disease || id:finn-b-I9_PAD	GCST90274791	5	1282319	0.0128	1.34e-20	5_1282319_A_C	14733	2	TRUE	0.00584287	1.81817e-06	1.55366	0.00584287	86.5772
Fms-related tyrosine kinase 3 ligand levels	rs78429945	T	G	T	G	0.0884	-0.0322	0.1818	0.2765	FALSE	FALSE	FALSE	finn-b-I9_PAD	0.0205	0.1155	100000	Peripheral artery disease || id:finn-b-I9_PAD	GCST90274791	20	30439298	0.016	3.29e-08	20_30439298_T_G	14286	2	TRUE	0.00206792	2.46719e-05	1.91238	0.00213249	30.5256
Fms-related tyrosine kinase 3 ligand levels	rs9554186	A	T	A	T	0.0821	0.0204	0.3602	0.4043	FALSE	TRUE	FALSE	finn-b-I9_PAD	0.0188	0.2781	100000	Peripheral artery disease || id:finn-b-I9_PAD	GCST90274791	13	28455266	0.0128	1.42e-10	13_28455266_A_T	14286	2	TRUE	0.00278499	1.17747e-05	1.52991	0.00287189	41.1402
Glial cell line-derived neurotrophic factor levels	rs11740708	A	G	A	G	-0.3888	-0.0271	0.0906	0.07646	FALSE	FALSE	FALSE	finn-b-I9_PAD	0.0346	0.4331	100000	Peripheral artery disease || id:finn-b-I9_PAD	GCST90274792	5	37868088	0.0198	7.56e-86	5_37868088_A_G	14710	2	TRUE	0.0255058	6.13469e-06	2.40144	0.0255464	385.587
Glial cell line-derived neurotrophic factor levels	rs2194229	A	T	A	T	-0.1683	-0.0232	0.1296	0.1363	FALSE	TRUE	FALSE	finn-b-I9_PAD	0.027	0.3893	100000	Peripheral artery disease || id:finn-b-I9_PAD	GCST90274792	5	37918839	0.0179	5.34e-21	5_37918839_A_T	14288	2	TRUE	0.00596489	7.38336e-06	2.13963	0.00614996	88.402
Glial cell line-derived neurotrophic factor levels	rs2453338	A	T	A	T	0.0829	0.0149	0.352	0.4889	FALSE	TRUE	TRUE	finn-b-I9_PAD	0.0185	0.4216	100000	Peripheral artery disease || id:finn-b-I9_PAD	GCST90274792	5	38094871	0.0124	2.3e-11	5_38094871_A_T	14734	2	FALSE	0.00302474	6.48687e-06	1.50516	0.00302474	44.6957
Glial cell line-derived neurotrophic factor levels	rs55850217	T	C	T	C	0.0816	-0.005	0.3119	0.3598	FALSE	FALSE	FALSE	finn-b-I9_PAD	0.0191	0.7953	100000	Peripheral artery disease || id:finn-b-I9_PAD	GCST90274792	19	14805280	0.014	5.59e-09	19_14805280_T_C	11755	2	TRUE	0.00230071	6.85301e-07	1.51789	0.00288219	33.9722
Glial cell line-derived neurotrophic factor levels	rs77671113	A	C	A	C	-0.1194	-0.0594	0.0859	0.07291	FALSE	FALSE	FALSE	finn-b-I9_PAD	0.0353	0.092841	100000	Peripheral artery disease || id:finn-b-I9_PAD	GCST90274792	10	87694408	0.0208	9.45e-09	10_87694408_A_C	14725	2	TRUE	0.00223177	2.83152e-05	2.52401	0.00223313	32.952
Interleukin-10 levels	rs12123181	A	G	A	G	-0.0996	-0.0115	0.2042	0.2128	FALSE	FALSE	FALSE	finn-b-I9_PAD	0.0226	0.611899	100000	Peripheral artery disease || id:finn-b-I9_PAD	GCST90274795	1	206954566	0.0151	4.22e-11	1_206954566_A_G	14296	2	TRUE	0.00294258	2.58932e-06	1.80544	0.00303453	43.5076
Interleukin-10 levels	rs3135932	A	G	A	G	-0.1597	-0.0032	0.823	0.7984	FALSE	FALSE	FALSE	finn-b-I9_PAD	0.0229	0.888	100000	Peripheral artery disease || id:finn-b-I9_PAD	GCST90274795	11	117864063	0.0154	3.39e-25	11_117864063_A_G	14744	2	TRUE	0.00724195	1.95271e-07	1.86994	0.00724195	107.54
Interleukin-10 levels	rs398518	A	G	A	G	-0.1293	0.0061	0.9146	0.91428	FALSE	FALSE	FALSE	finn-b-I9_PAD	0.0331	0.853	100000	Peripheral artery disease || id:finn-b-I9_PAD	GCST90274795	3	8954959	0.0218	3.01e-09	3_8954959_A_G	14296	2	TRUE	0.00238063	3.39635e-07	2.60654	0.00245506	35.179
Interleukin-10 levels	rs67037615	T	C	T	C	-0.1528	0.0519	0.8893	0.8107	FALSE	FALSE	FALSE	finn-b-I9_PAD	0.0389	0.1821	100000	Peripheral artery disease || id:finn-b-I9_PAD	GCST90274795	6	32453163	0.0196	6.39e-15	6_32453163_T_C	14296	2	TRUE	0.00410574	1.78007e-05	2.34349	0.00423388	60.7763
Interleukin-10 receptor subunit beta levels	rs142421172	A	G	A	G	0.208	0.0054	0.0438	0.06638	FALSE	FALSE	FALSE	finn-b-I9_PAD	0.0378	0.8868	100000	Peripheral artery disease || id:finn-b-I9_PAD	GCST90274797	1	179682087	0.031	1.95e-11	1_179682087_A_G	12840	2	TRUE	0.00305074	2.04086e-07	3.51273	0.0034945	45.0198
Interleukin-10 receptor subunit beta levels	rs2266590	A	G	A	G	-0.4105	0.0222	0.5426	0.5313	FALSE	FALSE	FALSE	finn-b-I9_PAD	0.0184	0.2279	100000	Peripheral artery disease || id:finn-b-I9_PAD	GCST90274797	21	34659396	0.0108	4.06000000776829e-316	21_34659396_A_G	14714	2	TRUE	0.0894182	1.4557e-05	1.31005	0.0894182	1444.7
Interleukin-10 receptor subunit beta levels	rs6517157	T	C	T	C	0.1509	-0.0164	0.9258	0.9487	FALSE	FALSE	FALSE	finn-b-I9_PAD	0.0423	0.6982	100000	Peripheral artery disease || id:finn-b-I9_PAD	GCST90274797	21	34634808	0.0251	1.83e-09	21_34634808_T_C	14286	2	TRUE	0.00245072	1.50319e-06	3.00005	0.00252397	36.1436
Interleukin-12 subunit beta levels	rs11130215	A	G	A	G	-0.1009	0.0106	0.8154	0.7283	FALSE	FALSE	FALSE	finn-b-I9_PAD	0.0206	0.6075	100000	Peripheral artery disease || id:finn-b-I9_PAD	GCST90274798	3	5026008	0.0151	2.36e-11	3_5026008_A_G	14732	2	TRUE	0.0030215	2.6478e-06	1.83277	0.00302212	44.6507
Interleukin-12 subunit beta levels	rs12588969	C	G	C	G	-0.1297	-0.0007	0.6875	0.791	FALSE	TRUE	FALSE	finn-b-I9_PAD	0.0226	0.9764	100000	Peripheral artery disease || id:finn-b-I9_PAD	GCST90274798	14	103230758	0.0127	1.74e-24	14_103230758_C_G	14287	2	TRUE	0.00702939	9.59374e-09	1.51801	0.00724825	104.297
Interleukin-12 subunit beta levels	rs144850787	T	G	T	G	0.3161	-0.1191	0.9869	0.991965	FALSE	FALSE	FALSE	finn-b-I9_PAD	0.1009	0.238	100000	Peripheral artery disease || id:finn-b-I9_PAD	GCST90274798	5	158693364	0.056	1.66e-08	5_158693364_T_G	14287	2	TRUE	0.00215796	1.3933e-05	6.69358	0.00222549	31.862
Interleukin-12 subunit beta levels	rs17722688	T	C	T	C	-0.0857	0.0016	0.7246	0.7217	FALSE	FALSE	FALSE	finn-b-I9_PAD	0.0205	0.9373	100000	Peripheral artery disease || id:finn-b-I9_PAD	GCST90274798	5	158907737	0.0131	6.07e-11	5_158907737_T_C	14729	2	TRUE	0.00289646	6.09173e-08	1.58986	0.00289764	42.7976
Interleukin-12 subunit beta levels	rs1950897	T	C	T	C	0.0798	0.0164	0.7151	0.6907	FALSE	FALSE	FALSE	finn-b-I9_PAD	0.02	0.4098	100000	Peripheral artery disease || id:finn-b-I9_PAD	GCST90274798	14	68760141	0.0128	4.54e-10	14_68760141_T_C	14735	2	TRUE	0.00263118	6.72409e-06	1.55376	0.00263118	38.8674
Interleukin-12 subunit beta levels	rs3130510	A	G	A	G	0.1155	0.1113	0.2275	0.1511	FALSE	FALSE	FALSE	finn-b-I9_PAD	0.0269	3.54103e-05	100000	Peripheral artery disease || id:finn-b-I9_PAD	GCST90274798	6	31154493	0.014	1.58e-16	6_31154493_A_G	14735	2	TRUE	0.00459849	0.000171167	1.69943	0.00459849	68.0625
Interleukin-12 subunit beta levels	rs3184504	T	C	T	C	0.1332	0.073	0.4766	0.4087	FALSE	FALSE	FALSE	finn-b-I9_PAD	0.0187	9.18502e-05	100000	Peripheral artery disease || id:finn-b-I9_PAD	GCST90274798	12	111884608	0.0131	2.76e-24	12_111884608_T_C	11785	2	TRUE	0.00696847	0.000152372	1.42212	0.00869793	103.387
Interleukin-12 subunit beta levels	rs4921487	A	G	A	G	-0.4972	-0.0013	0.3028	0.25	FALSE	FALSE	FALSE	finn-b-I9_PAD	0.0213	0.9517	100000	Peripheral artery disease || id:finn-b-I9_PAD	GCST90274798	5	158796325	0.0122	0	5_158796325_A_G	14287	2	TRUE	0.101312	3.72508e-08	1.45824	0.104158	1660.9
Interleukin-12 subunit beta levels	rs516978	C	G	C	G	0.0721	-0.0036	0.3473	0.3709	FALSE	TRUE	FALSE	finn-b-I9_PAD	0.0191	0.8524	100000	Peripheral artery disease || id:finn-b-I9_PAD	GCST90274798	12	121197553	0.0122	3.42e-09	12_121197553_C_G	14725	2	TRUE	0.002365	3.5526e-07	1.48043	0.0023666	34.9262
Interleukin-12 subunit beta levels	rs705705	C	G	C	G	0.0785	-0.0079	0.323	0.3193	FALSE	TRUE	FALSE	finn-b-I9_PAD	0.0197	0.6879	100000	Peripheral artery disease || id:finn-b-I9_PAD	GCST90274798	12	56435504	0.0133	3.59e-09	12_56435504_C_G	12841	2	TRUE	0.00235895	1.60816e-06	1.50713	0.002706	34.8366
Interleukin-12 subunit beta levels	rs73416208	A	G	A	G	-0.1477	0.0015	0.0654	0.08785	FALSE	FALSE	FALSE	finn-b-I9_PAD	0.0323	0.964	100000	Peripheral artery disease || id:finn-b-I9_PAD	GCST90274798	22	37881211	0.0246	1.92e-09	22_37881211_A_G	14729	2	TRUE	0.00244083	2.15668e-08	2.98553	0.00244183	36.0488
Interleukin-12 subunit beta levels	rs76428106	T	C	T	C	-0.3406	0.1912	0.9832	0.98784	FALSE	FALSE	FALSE	finn-b-I9_PAD	0.086	0.0263099	100000	Peripheral artery disease || id:finn-b-I9_PAD	GCST90274798	13	28604007	0.0535	1.94e-10	13_28604007_T_C	13800	2	TRUE	0.00274345	4.94272e-05	6.28483	0.00292881	40.5305
Interleukin-12 subunit beta levels	rs8026767	A	G	A	G	-0.0743	0.0186	0.2595	0.2243	FALSE	FALSE	FALSE	finn-b-I9_PAD	0.022	0.3992	100000	Peripheral artery disease || id:finn-b-I9_PAD	GCST90274798	15	80260554	0.0132	1.81e-08	15_80260554_A_G	14734	2	TRUE	0.00214588	7.14803e-06	1.60226	0.00214603	31.6833
Interleukin-12 subunit beta levels	rs9815073	A	C	A	C	0.2861	0.0059	0.3539	0.3281	FALSE	FALSE	FALSE	finn-b-I9_PAD	0.0198	0.7665	100000	Peripheral artery disease || id:finn-b-I9_PAD	GCST90274798	3	188115682	0.013	2.43e-107	3_188115682_A_C	14287	2	TRUE	0.0318281	8.87937e-07	1.55387	0.0327935	484.339
Interleukin-15 receptor subunit alpha levels	rs2228059	T	G	T	G	0.3692	0.0441	0.5146	0.5358	FALSE	FALSE	FALSE	finn-b-I9_PAD	0.0185	0.01737	100000	Peripheral artery disease || id:finn-b-I9_PAD	GCST90274800	10	6002368	0.0127	8.39e-186	10_6002368_T_G	11344	2	TRUE	0.069345	5.68222e-05	1.35265	0.069345	845.115
Interleukin-15 receptor subunit alpha levels	rs7137828	T	C	T	C	-0.0748	-0.0737	0.5243	0.5852	FALSE	FALSE	FALSE	finn-b-I9_PAD	0.0186	7.64504e-05	100000	Peripheral artery disease || id:finn-b-I9_PAD	GCST90274800	12	111932800	0.0133	1.87e-08	12_111932800_T_C	11344	2	TRUE	0.002781	0.000156982	1.41656	0.002781	31.6301
Interleukin-15 receptor subunit alpha levels	rs7898286	T	G	T	G	-0.1967	-0.0149	0.3975	0.3194	FALSE	FALSE	FALSE	finn-b-I9_PAD	0.0199	0.4552	100000	Peripheral artery disease || id:finn-b-I9_PAD	GCST90274800	10	6009462	0.0135	4.34e-48	10_6009462_T_G	11344	2	TRUE	0.0183737	5.60625e-06	1.43786	0.0183737	212.296
Interleukin-18 levels	rs12681624	C	G	C	G	-0.0935	-0.0111	0.8179	0.8046	FALSE	TRUE	FALSE	finn-b-I9_PAD	0.0233	0.632501	100000	Peripheral artery disease || id:finn-b-I9_PAD	GCST90274803	8	144606172	0.0157	2.59e-09	8_144606172_C_G	13657	2	TRUE	0.00240007	2.26956e-06	1.83475	0.00259063	35.467
Interleukin-18 levels	rs17229943	A	C	A	C	-0.16	-0.0294	0.9351	0.898	FALSE	FALSE	FALSE	finn-b-I9_PAD	0.0308	0.3406	100000	Peripheral artery disease || id:finn-b-I9_PAD	GCST90274803	5	68682536	0.0267	2.07e-09	5_68682536_A_C	14744	2	TRUE	0.00242999	9.11167e-06	3.24204	0.00242999	35.9102
Interleukin-18 levels	rs385076	T	C	T	C	-0.1857	-0.0051	0.3734	0.3548	FALSE	FALSE	FALSE	finn-b-I9_PAD	0.0192	0.791899	100000	Peripheral artery disease || id:finn-b-I9_PAD	GCST90274803	2	32489851	0.0123	1.68e-51	2_32489851_T_C	14296	2	TRUE	0.0152263	7.0558e-07	1.47066	0.015696	227.936
Interleukin-18 levels	rs5744249	A	C	A	C	0.2039	0.0031	0.7618	0.7577	FALSE	FALSE	FALSE	finn-b-I9_PAD	0.0215	0.8851	100000	Peripheral artery disease || id:finn-b-I9_PAD	GCST90274803	11	112025306	0.0135	1.53e-51	11_112025306_A_C	14742	2	TRUE	0.0152385	2.079e-07	1.63912	0.0152405	228.122
interleukin-18 receptor 1 levels	rs1005042	A	G	A	G	0.31	-0.0321	0.3573	0.2939	FALSE	FALSE	FALSE	finn-b-I9_PAD	0.0202	0.1114	100000	Peripheral artery disease || id:finn-b-I9_PAD	GCST90274804	2	103145359	0.0118	4.09e-152	2_103145359_A_G	14743	2	TRUE	0.044726	2.52525e-05	1.43276	0.044726	690.175
interleukin-18 receptor 1 levels	rs11465700	A	G	A	G	-0.4813	0.0027	0.3038	0.3397	FALSE	FALSE	FALSE	finn-b-I9_PAD	0.0195	0.8885	100000	Peripheral artery disease || id:finn-b-I9_PAD	GCST90274804	2	103057668	0.012	0	2_103057668_A_G	14741	2	TRUE	0.0983921	1.9172e-07	1.45695	0.0984041	1608.68
interleukin-18 receptor 1 levels	rs17027623	A	T	A	T	0.374	-0.1085	0.0273	0.01601	FALSE	TRUE	FALSE	finn-b-I9_PAD	0.0736	0.1405	100000	Peripheral artery disease || id:finn-b-I9_PAD	GCST90274804	2	103232582	0.0377	3.39e-23	2_103232582_A_T	14725	2	TRUE	0.00663199	2.17322e-05	4.57477	0.00664004	98.4148
interleukin-18 receptor 1 levels	rs28929474	T	C	T	C	0.2643	-0.1258	0.0204	0.01962	FALSE	FALSE	FALSE	finn-b-I9_PAD	0.0677	0.0630696	100000	Peripheral artery disease || id:finn-b-I9_PAD	GCST90274804	14	94844947	0.0445	2.86e-09	14_94844947_T_C	14743	2	TRUE	0.00238731	3.45285e-05	5.40322	0.00238731	35.2756
interleukin-18 receptor 1 levels	rs72828028	T	C	T	C	-0.2344	0.0257	0.0373	0.0197	FALSE	FALSE	FALSE	finn-b-I9_PAD	0.0666	0.699301	100000	Peripheral artery disease || id:finn-b-I9_PAD	GCST90274804	2	103273385	0.0328	8.91e-13	2_103273385_T_C	14731	2	TRUE	0.00345254	1.48911e-06	3.98098	0.00345534	51.0702
interleukin-18 receptor 1 levels	rs76046089	C	G	C	G	0.1483	0.0035	0.1535	0.2398	FALSE	TRUE	FALSE	finn-b-I9_PAD	0.0216	0.8721	100000	Peripheral artery disease || id:finn-b-I9_PAD	GCST90274804	2	102118749	0.017	2.7e-18	2_102118749_C_G	14295	2	TRUE	0.00513596	2.62565e-07	2.03255	0.00529608	76.1
interleukin-18 receptor 1 levels	rs78357146	A	G	A	G	-0.3382	-0.0447	0.9715	0.990591	FALSE	FALSE	FALSE	finn-b-I9_PAD	0.0989	0.6513	100000	Peripheral artery disease || id:finn-b-I9_PAD	GCST90274804	17	64305051	0.0378	3.65e-19	17_64305051_A_G	14743	2	TRUE	0.00540113	2.04282e-06	4.5897	0.00540113	80.0504
Leukemia inhibitory factor receptor levels	rs2289779	T	G	T	G	0.0788	-0.0123	0.5419	0.528	FALSE	FALSE	FALSE	finn-b-I9_PAD	0.0184	0.5029	100000	Peripheral artery disease || id:finn-b-I9_PAD	GCST90274820	5	38527228	0.0134	4.09e-09	5_38527228_T_G	11336	2	TRUE	0.00292652	4.4687e-06	1.42671	0.00304184	34.5814
Leukemia inhibitory factor receptor levels	rs41307428	T	C	T	C	0.2027	0.0487	0.067	0.1192	FALSE	FALSE	FALSE	finn-b-I9_PAD	0.0285	0.0877506	100000	Peripheral artery disease || id:finn-b-I9_PAD	GCST90274820	9	136336804	0.0299	1.21e-11	9_136336804_T_C	11774	2	TRUE	0.00388558	2.91987e-05	3.24439	0.00388886	45.9584
Leukemia inhibitory factor receptor levels	rs635634	T	C	T	C	-0.2885	0.0509	0.1918	0.2001	FALSE	FALSE	FALSE	finn-b-I9_PAD	0.0229	0.0265198	100000	Peripheral artery disease || id:finn-b-I9_PAD	GCST90274820	9	136155000	0.0153	2.61e-79	9_136155000_T_C	11784	2	TRUE	0.0292939	4.94028e-05	1.66088	0.0292939	355.557
Monocyte chemoattractant protein-1 levels	rs11870164	T	C	T	C	0.0751	0.0143	0.2772	0.2886	FALSE	FALSE	FALSE	finn-b-I9_PAD	0.0202	0.4794	100000	Peripheral artery disease || id:finn-b-I9_PAD	GCST90274821	17	32567679	0.013	7.61e-09	17_32567679_T_C	14733	2	TRUE	0.00226036	5.01159e-06	1.57793	0.00226036	33.3728
Monocyte chemoattractant protein-1 levels	rs12075	A	G	A	G	0.1694	0.0168	0.5552	0.5306	FALSE	FALSE	FALSE	finn-b-I9_PAD	0.0185	0.3633	100000	Peripheral artery disease || id:finn-b-I9_PAD	GCST90274821	1	159175354	0.0113	8.39e-51	1_159175354_A_G	14730	2	TRUE	0.0150267	8.2467e-06	1.37145	0.0150297	224.735
Monocyte chemoattractant protein-1 levels	rs1846616	A	T	A	T	0.0856	0.0011	0.362	0.3519	FALSE	TRUE	FALSE	finn-b-I9_PAD	0.0192	0.9559	100000	Peripheral artery disease || id:finn-b-I9_PAD	GCST90274821	3	46032441	0.0119	6.33e-13	3_46032441_A_T	14719	2	TRUE	0.00350025	3.2824e-08	1.44373	0.00350356	51.7432
Monocyte chemoattractant protein-1 levels	rs35728689	A	G	A	G	0.3004	-0.0112	0.0959	0.07864	FALSE	FALSE	FALSE	finn-b-I9_PAD	0.0343	0.745	100000	Peripheral artery disease || id:finn-b-I9_PAD	GCST90274821	3	46390228	0.0198	5.44e-52	3_46390228_A_G	14732	2	TRUE	0.0153852	1.06624e-06	2.40323	0.0153862	230.181
Monocyte chemoattractant protein 2 levels	rs11080270	A	G	A	G	0.9193	0.012	0.8159	0.8386	FALSE	FALSE	FALSE	finn-b-I9_PAD	0.025	0.631899	100000	Peripheral artery disease || id:finn-b-I9_PAD	GCST90274822	17	32666704	0.0137	0	17_32666704_A_G	14713	2	TRUE	0.234068	2.30404e-06	1.66177	0.234349	4502.7
Monocyte chemoattractant protein 2 levels	rs12075	A	G	A	G	-0.0973	0.0168	0.5553	0.5306	FALSE	FALSE	FALSE	finn-b-I9_PAD	0.0185	0.3633	100000	Peripheral artery disease || id:finn-b-I9_PAD	GCST90274822	1	159175354	0.0116	4.95e-17	1_159175354_A_G	14733	2	TRUE	0.00475248	8.2467e-06	1.408	0.00475344	70.3574
Monocyte chemoattractant protein 2 levels	rs76263310	A	G	A	G	0.296	-0.057	0.0187	0.02087	FALSE	FALSE	FALSE	finn-b-I9_PAD	0.0646	0.3774	100000	Peripheral artery disease || id:finn-b-I9_PAD	GCST90274822	17	32645129	0.0455	7.74e-11	17_32645129_A_G	14727	2	TRUE	0.00286414	7.78556e-06	5.52165	0.00286589	42.3215
Monocyte chemoattractant protein 2 levels	rs881323	T	C	T	C	-0.216	-0.0196	0.0492	0.0557	FALSE	FALSE	FALSE	finn-b-I9_PAD	0.0402	0.625801	100000	Peripheral artery disease || id:finn-b-I9_PAD	GCST90274822	17	32719821	0.0275	4.01e-15	17_32719821_T_C	14736	2	TRUE	0.00416972	2.37721e-06	3.33828	0.00416972	61.6939
Monocyte chemoattractant protein 2 levels	rs9893096	A	T	A	T	0.1644	0.0267	0.4433	0.4463	FALSE	TRUE	TRUE	finn-b-I9_PAD	0.0185	0.1481	100000	Peripheral artery disease || id:finn-b-I9_PAD	GCST90274822	17	32563831	0.0117	7.57e-45	17_32563831_A_T	14730	2	FALSE	0.013223	2.08295e-05	1.42	0.0132283	197.439
Monocyte chemoattractant protein-3 levels	rs12075	A	G	A	G	-0.0899	0.0168	0.5624	0.5306	FALSE	FALSE	FALSE	finn-b-I9_PAD	0.0185	0.3633	100000	Peripheral artery disease || id:finn-b-I9_PAD	GCST90274823	1	159175354	0.013	4.67e-12	1_159175354_A_G	11780	2	TRUE	0.00404322	8.2467e-06	1.41096	0.00404391	47.8225
Monocyte chemoattractant protein-3 levels	rs2228467	T	C	T	C	-0.3169	-0.0109	0.9268	0.92351	FALSE	FALSE	FALSE	finn-b-I9_PAD	0.0345	0.7514	100000	Peripheral artery disease || id:finn-b-I9_PAD	GCST90274823	3	42906116	0.0252	2.88e-36	3_42906116_T_C	11782	2	TRUE	0.0132467	9.98213e-07	2.73533	0.0132467	158.141
Monocyte chemoattractant protein-3 levels	rs4146770	T	C	T	C	-0.0933	0.0059	0.7978	0.82	FALSE	FALSE	FALSE	finn-b-I9_PAD	0.0238	0.8054	100000	Peripheral artery disease || id:finn-b-I9_PAD	GCST90274823	3	151048544	0.0165	1.56e-08	3_151048544_T_C	11760	2	TRUE	0.0027069	6.14552e-07	1.78932	0.00271196	31.9739
Monocyte chemoattractant protein-3 levels	rs7116054	T	C	T	C	-0.0998	0.0248	0.1822	0.104	FALSE	FALSE	FALSE	finn-b-I9_PAD	0.0301	0.4102	100000	Peripheral artery disease || id:finn-b-I9_PAD	GCST90274823	11	68891695	0.0179	2.47e-08	11_68891695_T_C	11335	2	TRUE	0.00263187	6.78854e-06	1.90574	0.0027354	31.0853
Monocyte chemoattractant protein-3 levels	rs7213460	A	G	A	G	0.0942	0.0286	0.4161	0.3908	FALSE	FALSE	FALSE	finn-b-I9_PAD	0.0189	0.1291	100000	Peripheral artery disease || id:finn-b-I9_PAD	GCST90274823	17	32522613	0.0132	9.58e-13	17_32522613_A_G	11780	2	TRUE	0.00430462	2.28985e-05	1.43267	0.00430535	50.9277
Monocyte chemoattractant protein-4 levels	rs12075	A	G	A	G	0.189	0.0168	0.5553	0.5306	FALSE	FALSE	FALSE	finn-b-I9_PAD	0.0185	0.3633	100000	Peripheral artery disease || id:finn-b-I9_PAD	GCST90274824	1	159175354	0.0114	9.89e-62	1_159175354_A_G	14733	2	TRUE	0.0183169	8.2467e-06	1.38373	0.0183169	274.861
Monocyte chemoattractant protein-4 levels	rs2721961	T	G	T	G	-0.1201	-0.019	0.7293	0.6907	FALSE	FALSE	FALSE	finn-b-I9_PAD	0.0199	0.3384	100000	Peripheral artery disease || id:finn-b-I9_PAD	GCST90274824	8	116657911	0.0133	1.72e-19	8_116657911_T_G	14288	2	TRUE	0.00550495	9.11603e-06	1.58978	0.00567545	81.5423
Monocyte chemoattractant protein-4 levels	rs3136676	A	G	A	G	0.3903	-0.036	0.9384	0.94506	FALSE	FALSE	FALSE	finn-b-I9_PAD	0.0404	0.3729	100000	Peripheral artery disease || id:finn-b-I9_PAD	GCST90274824	17	32683289	0.0251	1.6e-54	17_32683289_A_G	14728	2	TRUE	0.016149	7.94049e-06	3.04611	0.0161544	241.796
Monocyte chemoattractant protein-4 levels	rs3917900	A	G	A	G	0.1557	-0.0123	0.6401	0.6642	FALSE	FALSE	FALSE	finn-b-I9_PAD	0.0195	0.5293	100000	Peripheral artery disease || id:finn-b-I9_PAD	GCST90274824	17	32587314	0.012	1.7e-38	17_32587314_A_G	14730	2	TRUE	0.0112992	3.97876e-06	1.45641	0.0113015	168.351
Monocyte chemoattractant protein-4 levels	rs72825017	T	G	T	G	-0.1997	-0.0386	0.0594	0.05371	FALSE	FALSE	FALSE	finn-b-I9_PAD	0.0407	0.3432	100000	Peripheral artery disease || id:finn-b-I9_PAD	GCST90274824	17	32529710	0.0251	1.77e-15	17_32529710_T_G	14730	2	TRUE	0.00427872	8.99478e-06	3.04632	0.00427959	63.3007
Monocyte chemoattractant protein-4 levels	rs7612912	T	C	T	C	0.1281	0.0062	0.6276	0.6557	FALSE	FALSE	FALSE	finn-b-I9_PAD	0.0194	0.748001	100000	Peripheral artery disease || id:finn-b-I9_PAD	GCST90274824	3	42910621	0.012	1.33e-26	3_42910621_T_C	14714	2	TRUE	0.00767639	1.02138e-06	1.45562	0.00768622	113.956
Macrophage inflammatory protein 1a levels	rs56675286	A	C	A	C	-0.1806	-0.0754	0.0383	0.02358	FALSE	FALSE	FALSE	finn-b-I9_PAD	0.0617	0.2215	100000	Peripheral artery disease || id:finn-b-I9_PAD	GCST90274825	17	34358060	0.0325	2.75e-08	17_34358060_A_C	14743	2	TRUE	0.00209042	1.49339e-05	3.94617	0.00209042	30.8794
Macrophage inflammatory protein 1a levels	rs5743604	A	G	A	G	-0.0736	0.019	0.7503	0.8736	FALSE	FALSE	FALSE	finn-b-I9_PAD	0.0279	0.4966	100000	Peripheral artery disease || id:finn-b-I9_PAD	GCST90274825	4	38801285	0.0135	4.98e-08	4_38801285_A_G	14737	2	TRUE	0.00201227	4.63773e-06	1.63885	0.00201309	29.7227
Macrophage inflammatory protein 1a levels	rs7137828	T	C	T	C	-0.0837	-0.0737	0.5247	0.5852	FALSE	FALSE	FALSE	finn-b-I9_PAD	0.0186	7.64504e-05	100000	Peripheral artery disease || id:finn-b-I9_PAD	GCST90274825	12	111932800	0.0133	3.11e-10	12_111932800_T_C	11344	2	TRUE	0.00267951	0.000156982	1.41656	0.00347972	39.6048
Macrophage inflammatory protein 1a levels	rs76522981	T	C	T	C	-0.1462	-0.0228	0.076	0.0695	FALSE	FALSE	FALSE	finn-b-I9_PAD	0.0369	0.5371	100000	Peripheral artery disease || id:finn-b-I9_PAD	GCST90274825	17	34450780	0.0253	7.53e-09	17_34450780_T_C	14295	2	TRUE	0.00226019	3.8179e-06	3.02491	0.00233086	33.3929
Macrophage inflammatory protein 1a levels	rs8951	T	C	T	C	-0.4102	0.0052	0.7695	0.8367	FALSE	FALSE	FALSE	finn-b-I9_PAD	0.025	0.8364	100000	Peripheral artery disease || id:finn-b-I9_PAD	GCST90274825	17	34415720	0.0135	8.62e-203	17_34415720_T_C	14295	2	TRUE	0.0589405	4.32648e-07	1.61408	0.0606759	923.259
Macrophage inflammatory protein 1a levels	rs9911791	A	G	A	G	0.176	-0.0419	0.8208	0.7437	FALSE	FALSE	FALSE	finn-b-I9_PAD	0.0212	0.0476102	100000	Peripheral artery disease || id:finn-b-I9_PAD	GCST90274825	17	34820996	0.0162	1.71e-27	17_34820996_A_G	14295	2	TRUE	0.00794337	3.90614e-05	1.9369	0.00819031	118.031
Matrix metalloproteinase-1 levels	rs116889819	A	G	A	G	-0.176	0.0071	0.0455	0.02461	FALSE	FALSE	FALSE	finn-b-I9_PAD	0.0598	0.9062	100000	Peripheral artery disease || id:finn-b-I9_PAD	GCST90274826	11	102806398	0.03	4.45e-09	11_102806398_A_G	14744	2	TRUE	0.00232924	1.40969e-07	3.64275	0.00232924	34.4178
Matrix metalloproteinase-1 levels	rs12141791	A	G	A	G	0.0859	-0.0144	0.6981	0.6338	FALSE	FALSE	FALSE	finn-b-I9_PAD	0.0191	0.450001	100000	Peripheral artery disease || id:finn-b-I9_PAD	GCST90274826	1	156419786	0.013	3.9e-11	1_156419786_A_G	14296	2	TRUE	0.00295297	5.68414e-06	1.55436	0.00304524	43.6616
Matrix metalloproteinase-1 levels	rs141782294	A	G	A	G	0.3767	0.0193	0.9777	0.96754	FALSE	FALSE	FALSE	finn-b-I9_PAD	0.0526	0.714301	100000	Peripheral artery disease || id:finn-b-I9_PAD	GCST90274826	11	102354473	0.0445	2.56e-17	11_102354473_A_G	14731	2	TRUE	0.00483737	1.34633e-06	5.40102	0.00484161	71.6591
Matrix metalloproteinase-1 levels	rs2155053	T	C	T	C	-0.3212	-0.0023	0.9461	0.9497	FALSE	FALSE	FALSE	finn-b-I9_PAD	0.0421	0.9564	100000	Peripheral artery disease || id:finn-b-I9_PAD	GCST90274826	11	102604607	0.0264	4.68e-34	11_102604607_T_C	14741	2	TRUE	0.0099414	2.9847e-08	3.20529	0.00994341	148.028
Matrix metalloproteinase-1 levels	rs2926741	T	C	T	C	-0.0704	-0.0047	0.3436	0.3088	FALSE	FALSE	FALSE	finn-b-I9_PAD	0.0199	0.8142	100000	Peripheral artery disease || id:finn-b-I9_PAD	GCST90274826	12	57098597	0.0126	2.31e-08	12_57098597_T_C	14296	2	TRUE	0.00211314	5.57825e-07	1.50653	0.00217923	31.2179
Matrix metalloproteinase-1 levels	rs4734879	A	G	A	G	0.1136	0.0427	0.7422	0.7796	FALSE	FALSE	FALSE	finn-b-I9_PAD	0.0223	0.0550605	100000	Peripheral artery disease || id:finn-b-I9_PAD	GCST90274826	8	106583124	0.0137	1.11e-16	8_106583124_A_G	14296	2	TRUE	0.00464235	3.66639e-05	1.63805	0.00478716	68.7568
Matrix metalloproteinase-1 levels	rs484915	A	T	A	T	-0.3517	0.033	0.5613	0.6364	FALSE	TRUE	TRUE	finn-b-I9_PAD	0.0192	0.08531	100000	Peripheral artery disease || id:finn-b-I9_PAD	GCST90274826	11	102673248	0.0119	5.73e-192	11_102673248_A_T	14295	2	FALSE	0.0559365	2.95407e-05	1.42278	0.0575925	873.476
Matrix metalloproteinase-1 levels	rs77095316	T	G	T	G	-0.1416	0.0494	0.0705	0.05057	FALSE	FALSE	FALSE	finn-b-I9_PAD	0.0421	0.2406	100000	Peripheral artery disease || id:finn-b-I9_PAD	GCST90274826	11	102572180	0.0238	2.69e-09	11_102572180_T_G	14744	2	TRUE	0.00239538	1.37687e-05	2.88991	0.00239538	35.3975
Matrix metalloproteinase-10 levels	rs11225354	T	C	T	C	0.2957	-0.0299	0.879	0.8824	FALSE	FALSE	FALSE	finn-b-I9_PAD	0.0287	0.2969	100000	Peripheral artery disease || id:finn-b-I9_PAD	GCST90274827	11	102510046	0.0181	5.38e-60	11_102510046_T_C	14296	2	TRUE	0.0177827	1.08538e-05	2.16414	0.0183298	266.898
Matrix metalloproteinase-10 levels	rs142915220	A	G	A	G	-0.3256	-0.0473	0.9794	0.992677	FALSE	FALSE	FALSE	finn-b-I9_PAD	0.1072	0.6591	100000	Peripheral artery disease || id:finn-b-I9_PAD	GCST90274827	11	102881952	0.0494	4.37e-11	11_102881952_A_G	13809	2	TRUE	0.00293819	1.94689e-06	5.80508	0.00313654	43.4425
Matrix metalloproteinase-10 levels	rs17099622	A	G	A	G	-0.2064	0.0269	0.9296	0.92191	FALSE	FALSE	FALSE	finn-b-I9_PAD	0.0346	0.4367	100000	Peripheral artery disease || id:finn-b-I9_PAD	GCST90274827	11	102700352	0.0233	8.12e-19	11_102700352_A_G	14296	2	TRUE	0.00529475	6.04447e-06	2.78589	0.00545979	78.4707
Matrix metalloproteinase-10 levels	rs17860955	T	C	T	C	1.1371	0.0619	0.983	0.995694	FALSE	FALSE	FALSE	finn-b-I9_PAD	0.1417	0.6624	100000	Peripheral artery disease || id:finn-b-I9_PAD	GCST90274827	11	102649482	0.047	2.6e-129	11_102649482_T_C	14256	2	TRUE	0.0381887	1.90831e-06	5.61173	0.0394446	585.331
Matrix metalloproteinase-10 levels	rs516316	C	G	C	G	0.1003	-0.0212	0.4452	0.3748	FALSE	TRUE	TRUE	finn-b-I9_PAD	0.019	0.2641	100000	Peripheral artery disease || id:finn-b-I9_PAD	GCST90274827	19	49206145	0.0117	1.01e-17	19_49206145_C_G	14742	2	FALSE	0.00496037	1.245e-05	1.42057	0.00496104	73.4903
Matrix metalloproteinase-10 levels	rs72699188	C	G	C	G	-0.0931	0.0183	0.8507	0.8528	FALSE	TRUE	FALSE	finn-b-I9_PAD	0.0259	0.4805	100000	Peripheral artery disease || id:finn-b-I9_PAD	GCST90274827	9	6176871	0.0166	2.04e-08	9_6176871_C_G	14744	2	TRUE	0.00212912	4.9924e-06	2.01565	0.00212912	31.4545
Osteoprotegerin levels	rs112635299	T	G	T	G	0.2618	-0.1468	0.0205	0.01995	FALSE	FALSE	FALSE	finn-b-I9_PAD	0.0672	0.0289301	100000	Peripheral artery disease || id:finn-b-I9_PAD	GCST90274830	14	94838142	0.0433	1.48e-09	14_94838142_T_G	14733	2	TRUE	0.00247545	4.77201e-05	5.25574	0.00247545	36.5564
Osteoprotegerin levels	rs114165349	C	G	C	G	-0.1948	0.0596	0.0337	0.0374	FALSE	TRUE	FALSE	finn-b-I9_PAD	0.0485	0.2192	100000	Peripheral artery disease || id:finn-b-I9_PAD	GCST90274830	1	27021913	0.034	1.01e-08	1_27021913_C_G	14727	2	TRUE	0.00222342	1.51012e-05	4.12606	0.00222432	32.8262
Osteoprotegerin levels	rs2247769	T	C	T	C	-0.1705	0.0132	0.5577	0.5947	FALSE	FALSE	FALSE	finn-b-I9_PAD	0.0188	0.4826	100000	Peripheral artery disease || id:finn-b-I9_PAD	GCST90274830	8	120081031	0.0114	1.42e-50	8_120081031_T_C	14285	2	TRUE	0.0149576	4.92991e-06	1.36253	0.0154195	223.686
Osteoprotegerin levels	rs704	A	G	A	G	-0.1404	-0.0304	0.4726	0.4196	FALSE	FALSE	FALSE	finn-b-I9_PAD	0.0186	0.1023	100000	Peripheral artery disease || id:finn-b-I9_PAD	GCST90274830	17	26694861	0.0111	1.14e-36	17_26694861_A_G	14733	2	TRUE	0.010744	2.67127e-05	1.34731	0.010744	159.988
Oncostatin-M levels	rs2511241	T	C	T	C	0.177	-0.0274	0.9163	0.9221	FALSE	FALSE	FALSE	finn-b-I9_PAD	0.0344	0.4269	100000	Peripheral artery disease || id:finn-b-I9_PAD	GCST90274831	11	72945341	0.0236	6.38e-14	11_72945341_T_C	13668	2	TRUE	0.00380318	6.34439e-06	2.75908	0.00409918	56.25
Oncostatin-M levels	rs3859189	A	G	A	G	0.1101	0.0213	0.5367	0.5586	FALSE	FALSE	FALSE	finn-b-I9_PAD	0.0185	0.2492	100000	Peripheral artery disease || id:finn-b-I9_PAD	GCST90274831	17	38137033	0.0117	4.95e-21	17_38137033_A_G	14729	2	TRUE	0.0059742	1.32562e-05	1.41995	0.00597702	88.5529
Oncostatin-M levels	rs653178	T	C	T	C	-0.0728	-0.0738	0.5224	0.5841	FALSE	FALSE	FALSE	finn-b-I9_PAD	0.0186	7.35394e-05	100000	Peripheral artery disease || id:finn-b-I9_PAD	GCST90274831	12	112007756	0.0132	3.48e-08	12_112007756_T_C	11785	2	TRUE	0.00206015	0.000157408	1.43298	0.00257478	30.4169
Oncostatin-M levels	rs9264931	T	C	T	C	-0.1048	0.0327	0.8812	0.93885	FALSE	FALSE	FALSE	finn-b-I9_PAD	0.0384	0.3943	100000	Peripheral artery disease || id:finn-b-I9_PAD	GCST90274831	6	31274196	0.0191	4.09e-08	6_31274196_T_C	14736	2	TRUE	0.00203915	7.25168e-06	2.31859	0.00203915	30.1062
Stem cell factor levels	rs11608458	T	C	T	C	-0.0707	-0.0278	0.6366	0.6595	FALSE	FALSE	FALSE	finn-b-I9_PAD	0.0194	0.1523	100000	Peripheral artery disease || id:finn-b-I9_PAD	GCST90274833	12	89369806	0.0122	6.83e-09	12_89369806_T_C	14288	2	TRUE	0.0022741	2.05346e-05	1.4583	0.00234525	33.583
Stem cell factor levels	rs12149545	A	G	A	G	0.1146	-0.0918	0.3094	0.2762	FALSE	FALSE	FALSE	finn-b-I9_PAD	0.0206	8.46701e-06	100000	Peripheral artery disease || id:finn-b-I9_PAD	GCST90274833	16	56993161	0.0123	1.2e-20	16_56993161_A_G	14736	2	TRUE	0.00585716	0.000198552	1.49312	0.00585716	86.8079
Stem cell factor levels	rs138854302	T	C	T	C	-0.1391	0.0283	0.0915	0.07789	FALSE	FALSE	FALSE	finn-b-I9_PAD	0.0345	0.4109	100000	Peripheral artery disease || id:finn-b-I9_PAD	GCST90274833	9	128807910	0.0205	1.16e-11	9_128807910_T_C	14736	2	TRUE	0.00311509	6.72884e-06	2.48853	0.00311509	46.0412
Stem cell factor levels	rs16942887	A	G	A	G	0.1658	-0.0669	0.1303	0.1512	FALSE	FALSE	FALSE	finn-b-I9_PAD	0.0257	0.00921701	100000	Peripheral artery disease || id:finn-b-I9_PAD	GCST90274833	16	67928042	0.0171	3.14e-22	16_67928042_A_G	14736	2	TRUE	0.00634007	6.77587e-05	2.0758	0.00634007	94.0106
Stem cell factor levels	rs174535	T	C	T	C	-0.0735	0.082	0.6459	0.5844	FALSE	FALSE	FALSE	finn-b-I9_PAD	0.0186	1.08901e-05	100000	Peripheral artery disease || id:finn-b-I9_PAD	GCST90274833	11	61551356	0.0121	1.24e-09	11_61551356_T_C	14736	2	TRUE	0.00249803	0.000194324	1.46884	0.00249803	36.8981
Stem cell factor levels	rs2024570	T	C	T	C	-0.1985	0.045	0.0394	0.0263	FALSE	FALSE	FALSE	finn-b-I9_PAD	0.0579	0.4368	100000	Peripheral artery disease || id:finn-b-I9_PAD	GCST90274833	20	44776543	0.0341	5.85e-09	20_44776543_T_C	14288	2	TRUE	0.00229453	6.04051e-06	4.07606	0.00236632	33.8854
Stem cell factor levels	rs2740488	A	C	A	C	0.1156	0.0205	0.7485	0.8028	FALSE	FALSE	FALSE	finn-b-I9_PAD	0.0232	0.3783	100000	Peripheral artery disease || id:finn-b-I9_PAD	GCST90274833	9	107661742	0.0133	3.57e-18	9_107661742_A_C	14732	2	TRUE	0.00510118	7.80795e-06	1.61429	0.00510256	75.5462
Stem cell factor levels	rs45617141	T	G	T	G	0.2803	0.1796	0.9812	0.996414	FALSE	FALSE	FALSE	finn-b-I9_PAD	0.1572	0.2533	100000	Peripheral artery disease || id:finn-b-I9_PAD	GCST90274833	15	43623397	0.0512	4.38e-08	15_43623397_T_G	12935	2	TRUE	0.00203003	1.3053e-05	5.82309	0.00231207	29.9713
Stem cell factor levels	rs6073958	T	C	T	C	-0.2858	-0.0245	0.8039	0.8241	FALSE	FALSE	FALSE	finn-b-I9_PAD	0.0239	0.3053	100000	Peripheral artery disease || id:finn-b-I9_PAD	GCST90274833	20	44551855	0.0144	1.16e-87	20_44551855_T_C	14730	2	TRUE	0.0260388	1.05085e-05	1.74769	0.0260491	393.912
Stem cell factor levels	rs705379	A	G	A	G	0.0789	-0.0091	0.4598	0.3666	FALSE	FALSE	FALSE	finn-b-I9_PAD	0.0192	0.6374	100000	Peripheral artery disease || id:finn-b-I9_PAD	GCST90274833	7	94953895	0.012	4.87e-11	7_94953895_A_G	14288	2	TRUE	0.00292549	2.2464e-06	1.43439	0.00301695	43.2306
Stem cell factor levels	rs798893	C	G	C	G	0.095	-0.0277	0.2138	0.2874	FALSE	TRUE	FALSE	finn-b-I9_PAD	0.0203	0.1734	100000	Peripheral artery disease || id:finn-b-I9_PAD	GCST90274833	19	54793830	0.0141	1.61e-11	19_54793830_C_G	14725	2	TRUE	0.00307151	1.86195e-05	1.71099	0.0030738	45.3951
Signaling lymphocytic activation molecule levels	rs10212190	A	T	A	T	0.0727	0.0027	0.6151	0.6028	FALSE	TRUE	FALSE	finn-b-I9_PAD	0.0188	0.8838	100000	Peripheral artery disease || id:finn-b-I9_PAD	GCST90274835	3	186731157	0.0121	1.88e-09	3_186731157_A_T	14285	2	TRUE	0.00244457	2.06263e-07	1.44619	0.00252106	36.0992
Signaling lymphocytic activation molecule levels	rs12058421	A	C	A	C	-0.1256	0.0198	0.1616	0.1659	FALSE	FALSE	FALSE	finn-b-I9_PAD	0.0249	0.4265	100000	Peripheral artery disease || id:finn-b-I9_PAD	GCST90274835	1	160581152	0.0159	2.8e-15	1_160581152_A_C	14731	2	TRUE	0.0042181	6.32321e-06	1.9298	0.00421867	62.4001
Signaling lymphocytic activation molecule levels	rs2725405	C	G	C	G	0.0894	-0.0053	0.4462	0.4376	FALSE	TRUE	TRUE	finn-b-I9_PAD	0.0185	0.7768	100000	Peripheral artery disease || id:finn-b-I9_PAD	GCST90274835	17	79220224	0.0141	2.29e-10	17_79220224_C_G	10271	2	FALSE	0.00272158	8.20761e-07	1.42898	0.00389953	40.201
Signaling lymphocytic activation molecule levels	rs2790462	T	C	T	C	-0.0747	-0.0441	0.2977	0.2284	FALSE	FALSE	FALSE	finn-b-I9_PAD	0.0218	0.0432902	100000	Peripheral artery disease || id:finn-b-I9_PAD	GCST90274835	10	28873202	0.0126	3.06e-09	10_28873202_T_C	14733	2	TRUE	0.00238031	4.09218e-05	1.52938	0.00238031	35.148
Signaling lymphocytic activation molecule levels	rs3184504	T	C	T	C	0.097	0.073	0.4758	0.4087	FALSE	FALSE	FALSE	finn-b-I9_PAD	0.0187	9.18502e-05	100000	Peripheral artery disease || id:finn-b-I9_PAD	GCST90274835	12	111884608	0.013	8.55e-14	12_111884608_T_C	11783	2	TRUE	0.00376518	0.000152372	1.41114	0.00470356	55.6746
Signaling lymphocytic activation molecule levels	rs56244095	A	C	A	C	0.1013	-0.0367	0.2121	0.2838	FALSE	FALSE	FALSE	finn-b-I9_PAD	0.0207	0.07689	100000	Peripheral artery disease || id:finn-b-I9_PAD	GCST90274835	17	7063899	0.0156	8.38e-11	17_7063899_A_C	14286	2	TRUE	0.00285428	3.1433e-05	1.86458	0.00294333	42.1667
Signaling lymphocytic activation molecule levels	rs570025519	A	G	A	G	0.1321	-0.033	0.2395	0.2821	FALSE	FALSE	FALSE	finn-b-I9_PAD	0.0204	0.1065	100000	Peripheral artery disease || id:finn-b-I9_PAD	GCST90274835	5	95263427	0.0164	7.96e-16	5_95263427_A_G	10894	2	TRUE	0.00438508	2.61677e-05	1.71174	0.00592149	64.8811
Signaling lymphocytic activation molecule levels	rs60094514	T	C	T	C	0.2209	0.0324	0.8506	0.8175	FALSE	FALSE	FALSE	finn-b-I9_PAD	0.0239	0.1747	100000	Peripheral artery disease || id:finn-b-I9_PAD	GCST90274835	1	160636559	0.0162	2.45e-42	1_160636559_T_C	14732	2	TRUE	0.0124647	1.83779e-05	1.96628	0.0124655	185.935
Sulfotransferase 1A1 levels	rs149278	T	C	T	C	-0.1882	-0.0129	0.5314	0.5611	FALSE	FALSE	FALSE	finn-b-I9_PAD	0.0185	0.4833	100000	Peripheral artery disease || id:finn-b-I9_PAD	GCST90274836	16	28561581	0.0135	3.58e-44	16_28561581_T_C	11344	2	TRUE	0.0162192	4.86231e-06	1.43786	0.0168463	194.344
Sulfotransferase 1A1 levels	rs2731674	T	G	T	G	-0.083	0.0157	0.2653	0.2601	FALSE	FALSE	FALSE	finn-b-I9_PAD	0.021	0.4548	100000	Peripheral artery disease || id:finn-b-I9_PAD	GCST90274836	5	176839890	0.0152	4.75e-08	5_176839890_T_G	11790	2	TRUE	0.00252308	5.58942e-06	1.65044	0.00252308	29.8173
Sulfotransferase 1A1 levels	rs66530140	T	C	T	C	-0.1678	-0.021	0.4926	0.4233	FALSE	FALSE	FALSE	finn-b-I9_PAD	0.0185	0.2567	100000	Peripheral artery disease || id:finn-b-I9_PAD	GCST90274836	4	187161211	0.0136	5.64e-35	4_187161211_T_C	10913	2	TRUE	0.0127495	1.28854e-05	1.42073	0.0137602	152.232
TNF-beta levels	rs2229092	A	C	A	C	1.3565	-0.0092	0.9407	0.94584	FALSE	FALSE	FALSE	finn-b-I9_PAD	0.0408	0.822	100000	Peripheral artery disease || id:finn-b-I9_PAD	GCST90274840	6	31540757	0.0256	0	6_31540757_A_C	11792	2	TRUE	0.192342	5.08468e-07	2.77993	0.192342	2807.76
TNF-beta levels	rs2364485	A	C	A	C	0.1759	-0.0088	0.1645	0.1959	FALSE	FALSE	FALSE	finn-b-I9_PAD	0.0237	0.709499	100000	Peripheral artery disease || id:finn-b-I9_PAD	GCST90274840	12	6514963	0.0189	1.32e-20	12_6514963_A_C	11344	2	TRUE	0.00729315	1.37872e-06	2.01301	0.00757904	86.618
TNF-beta levels	rs2535313	A	G	A	G	-0.1768	-0.0211	0.367	0.4114	FALSE	FALSE	FALSE	finn-b-I9_PAD	0.0219	0.335	100000	Peripheral artery disease || id:finn-b-I9_PAD	GCST90274840	6	31052447	0.0135	3.46e-39	6_31052447_A_G	11792	2	TRUE	0.0143387	9.28285e-06	1.46598	0.0143387	171.513
TNF-beta levels	rs7310615	C	G	C	G	0.1356	0.0742	0.4758	0.4137	FALSE	TRUE	TRUE	finn-b-I9_PAD	0.0187	6.93697e-05	100000	Peripheral artery disease || id:finn-b-I9_PAD	GCST90274840	12	111865049	0.0134	4.53e-24	12_111865049_C_G	11344	2	FALSE	0.00861073	0.000157422	1.42721	0.00894781	102.402
Tumor necrosis factor ligand superfamily member 14 levels	rs11569551	A	G	A	G	0.2584	-0.0064	0.0429	0.05571	FALSE	FALSE	FALSE	finn-b-I9_PAD	0.0402	0.8742	100000	Peripheral artery disease || id:finn-b-I9_PAD	GCST90274842	19	6682873	0.0327	2.74e-15	19_6682873_A_G	11793	2	TRUE	0.00526799	2.53464e-07	3.55108	0.00526799	62.4438
Tumor necrosis factor ligand superfamily member 14 levels	rs11950562	A	C	A	C	0.0785	-0.0078	0.5494	0.6589	FALSE	FALSE	FALSE	finn-b-I9_PAD	0.0194	0.687	100000	Peripheral artery disease || id:finn-b-I9_PAD	GCST90274842	5	131652529	0.0132	2.73e-09	5_131652529_A_C	11793	2	TRUE	0.00299047	1.61657e-06	1.43346	0.00299047	35.3664
Tumor necrosis factor ligand superfamily member 14 levels	rs184708984	T	C	T	C	-0.6334	0.1535	0.0083	0.00116	FALSE	FALSE	FALSE	finn-b-I9_PAD	0.2897	0.5961	100000	Peripheral artery disease || id:finn-b-I9_PAD	GCST90274842	15	23989218	0.1109	1.12e-08	15_23989218_T_C	6942	2	TRUE	0.00275894	2.80755e-06	9.24004	0.0046784	32.6207
Tumor necrosis factor ligand superfamily member 14 levels	rs344560	T	C	T	C	-0.4894	-0.0062	0.0625	0.0573	FALSE	FALSE	FALSE	finn-b-I9_PAD	0.0398	0.8759	100000	Peripheral artery disease || id:finn-b-I9_PAD	GCST90274842	19	6665020	0.0273	7.29e-72	19_6665020_T_C	11793	2	TRUE	0.0265322	2.42675e-07	2.96466	0.0265322	321.368
TNF-related apoptosis-inducing ligand levels	rs1065657	A	G	A	G	0.0655	0.0289	0.4536	0.4129	FALSE	FALSE	FALSE	finn-b-I9_PAD	0.0187	0.1221	100000	Peripheral artery disease || id:finn-b-I9_PAD	GCST90274843	6	90047013	0.0118	2.84e-08	6_90047013_A_G	14287	2	TRUE	0.00208699	2.38842e-05	1.41043	0.0021523	30.8119
TNF-related apoptosis-inducing ligand levels	rs16840522	T	C	T	C	-0.1191	-0.0536	0.8073	0.8705	FALSE	FALSE	FALSE	finn-b-I9_PAD	0.0273	0.0495199	100000	Peripheral artery disease || id:finn-b-I9_PAD	GCST90274843	1	196710916	0.0147	5.4e-16	1_196710916_T_C	14725	2	TRUE	0.00443575	3.85475e-05	1.7838	0.00443875	65.6431
TNF-related apoptosis-inducing ligand levels	rs174533	A	G	A	G	0.0787	-0.0809	0.3509	0.4146	FALSE	FALSE	FALSE	finn-b-I9_PAD	0.0186	1.42498e-05	100000	Peripheral artery disease || id:finn-b-I9_PAD	GCST90274843	11	61549025	0.0121	7.81e-11	11_61549025_A_G	14732	2	TRUE	0.00286314	0.000189146	1.46864	0.00286372	42.3037
TNF-related apoptosis-inducing ligand levels	rs28929474	T	C	T	C	0.6692	-0.1258	0.0205	0.01962	FALSE	FALSE	FALSE	finn-b-I9_PAD	0.0677	0.0630696	100000	Peripheral artery disease || id:finn-b-I9_PAD	GCST90274843	14	94844947	0.044	3.08e-52	14_94844947_T_C	14735	2	TRUE	0.0154579	3.45285e-05	5.34106	0.0154579	231.316
TNF-related apoptosis-inducing ligand levels	rs4760	A	G	A	G	0.3554	-0.0051	0.8425	0.8316	FALSE	FALSE	FALSE	finn-b-I9_PAD	0.0248	0.8381	100000	Peripheral artery disease || id:finn-b-I9_PAD	GCST90274843	19	44153100	0.0163	2.14e-105	19_44153100_A_G	14287	2	TRUE	0.0312591	4.22908e-07	1.94831	0.0322078	475.401
TNF-related apoptosis-inducing ligand levels	rs490342	T	G	T	G	0.1252	0.0769	0.1051	0.0593	FALSE	FALSE	FALSE	finn-b-I9_PAD	0.039	0.0485803	100000	Peripheral artery disease || id:finn-b-I9_PAD	GCST90274843	3	172130799	0.02	3.85e-10	3_172130799_T_G	13228	2	TRUE	0.0026528	3.8879e-05	2.30026	0.00295417	39.1876
TNF-related apoptosis-inducing ligand levels	rs5030044	A	G	A	G	0.285	0.0004	0.886	0.866	FALSE	FALSE	FALSE	finn-b-I9_PAD	0.0271	0.9869	100000	Peripheral artery disease || id:finn-b-I9_PAD	GCST90274843	3	186449122	0.0187	1.9e-52	3_186449122_A_G	14287	2	TRUE	0.0155211	2.17866e-09	2.23518	0.016	232.277
TNF-related apoptosis-inducing ligand levels	rs574044675	A	C	A	C	0.5818	0.0728	0.9715	0.96933	FALSE	FALSE	FALSE	finn-b-I9_PAD	0.0557	0.1909	100000	Peripheral artery disease || id:finn-b-I9_PAD	GCST90274843	3	172274232	0.0399	3.69e-48	3_172274232_A_C	13173	2	TRUE	0.0142262	1.70826e-05	4.57947	0.0158865	212.619
TNF-related apoptosis-inducing ligand levels	rs654488	A	T	A	T	-0.0894	-0.0543	0.4593	0.4293	FALSE	TRUE	TRUE	finn-b-I9_PAD	0.0186	0.00348899	100000	Peripheral artery disease || id:finn-b-I9_PAD	GCST90274843	18	29804863	0.0115	7.61e-15	18_29804863_A_T	14735	2	FALSE	0.00408517	8.52208e-05	1.39596	0.00408517	60.4337
TNF-related apoptosis-inducing ligand levels	rs8178824	T	C	T	C	0.2575	0.0355	0.029	0.009466	FALSE	FALSE	FALSE	finn-b-I9_PAD	0.098	0.7173	100000	Peripheral artery disease || id:finn-b-I9_PAD	GCST90274843	17	64224775	0.037	3.42e-12	17_64224775_T_C	14735	2	TRUE	0.00327668	1.31224e-06	4.49135	0.00327668	48.4341
TNF-related activation-induced cytokine levels	rs117113213	A	G	A	G	-0.1646	0.0509	0.0498	0.06542	FALSE	FALSE	FALSE	finn-b-I9_PAD	0.0374	0.1733	100000	Peripheral artery disease || id:finn-b-I9_PAD	GCST90274844	20	39165692	0.03	4.1e-08	20_39165692_A_G	14723	2	TRUE	0.00203897	1.85222e-05	3.64015	0.00204076	30.1035
TNF-related activation-induced cytokine levels	rs11713634	A	G	A	G	-0.0978	0.0298	0.2943	0.3498	FALSE	FALSE	FALSE	finn-b-I9_PAD	0.0192	0.1212	100000	Peripheral artery disease || id:finn-b-I9_PAD	GCST90274844	3	194061578	0.015	7.03e-11	3_194061578_A_G	11336	2	TRUE	0.00287689	2.40895e-05	1.59706	0.00373668	42.5104
TNF-related activation-induced cytokine levels	rs2468187	T	C	T	C	-0.1618	-0.0009	0.4162	0.3078	FALSE	FALSE	FALSE	finn-b-I9_PAD	0.02	0.9641	100000	Peripheral artery disease || id:finn-b-I9_PAD	GCST90274844	8	120201029	0.0118	8.62e-43	8_120201029_T_C	14735	2	TRUE	0.0125999	2.02504e-08	1.43238	0.0126007	188.015
TNF-related activation-induced cytokine levels	rs4512994	A	C	A	C	0.1172	0.0207	0.4634	0.386	FALSE	FALSE	FALSE	finn-b-I9_PAD	0.0189	0.2726	100000	Peripheral artery disease || id:finn-b-I9_PAD	GCST90274844	13	43039673	0.0116	5.33e-24	13_43039673_A_C	14736	2	TRUE	0.0068805	1.19956e-05	1.40815	0.0068805	102.08
TNF-related activation-induced cytokine levels	rs62501135	A	G	A	G	-0.1532	0.0141	0.2051	0.1834	FALSE	FALSE	FALSE	finn-b-I9_PAD	0.024	0.558399	100000	Peripheral artery disease || id:finn-b-I9_PAD	GCST90274844	8	23089208	0.0148	4.13e-25	8_23089208_A_G	14288	2	TRUE	0.00721982	3.45162e-06	1.76908	0.00744455	107.15
TNF-related activation-induced cytokine levels	rs704	A	G	A	G	-0.1085	-0.0304	0.4755	0.4196	FALSE	FALSE	FALSE	finn-b-I9_PAD	0.0186	0.1023	100000	Peripheral artery disease || id:finn-b-I9_PAD	GCST90274844	17	26694861	0.0116	8.48e-21	17_26694861_A_G	14736	2	TRUE	0.00590271	2.67127e-05	1.40815	0.00590271	87.487
TNF-related activation-induced cytokine levels	rs79287178	A	G	A	G	-0.4987	-0.0675	0.0334	0.04161	FALSE	FALSE	FALSE	finn-b-I9_PAD	0.0464	0.1457	100000	Peripheral artery disease || id:finn-b-I9_PAD	GCST90274844	3	172294500	0.0343	6.82e-48	3_172294500_A_G	14719	2	TRUE	0.0141444	2.11627e-05	4.16134	0.0141605	211.393
Tumor necrosis factor ligand superfamily member 12 levels	rs10831650	A	G	A	G	0.0692	0.0354	0.3558	0.2913	FALSE	FALSE	FALSE	finn-b-I9_PAD	0.0203	0.0817805	100000	Peripheral artery disease || id:finn-b-I9_PAD	GCST90274846	11	11644391	0.0125	3.09e-08	11_11644391_A_G	14288	2	TRUE	0.00207614	3.04095e-05	1.49416	0.00214068	30.6473
Tumor necrosis factor ligand superfamily member 12 levels	rs13107325	T	C	T	C	0.2027	0.0236	0.0696	0.01418	FALSE	FALSE	FALSE	finn-b-I9_PAD	0.0782	0.7624	100000	Peripheral artery disease || id:finn-b-I9_PAD	GCST90274846	4	103188709	0.0236	8.77e-18	4_103188709_T_C	14733	2	TRUE	0.0049829	9.10791e-07	2.86456	0.0049829	73.7706
Tumor necrosis factor ligand superfamily member 12 levels	rs34790908	T	C	T	C	0.211	-0.0027	0.2563	0.2493	FALSE	FALSE	FALSE	finn-b-I9_PAD	0.0213	0.8989	100000	Peripheral artery disease || id:finn-b-I9_PAD	GCST90274846	17	7451110	0.0129	3.9e-60	17_7451110_T_C	14732	2	TRUE	0.0178376	1.60686e-07	1.56574	0.0178388	267.538
Tumor necrosis factor ligand superfamily member 12 levels	rs579459	T	C	T	C	0.1098	-0.039	0.7888	0.7777	FALSE	FALSE	FALSE	finn-b-I9_PAD	0.022	0.0766196	100000	Peripheral artery disease || id:finn-b-I9_PAD	GCST90274846	9	136154168	0.0157	2.68e-12	9_136154168_T_C	11785	2	TRUE	0.00330928	3.14253e-05	1.70437	0.00413381	48.9109
Tumor necrosis factor ligand superfamily member 12 levels	rs73133996	C	G	C	G	0.0812	0.0054	0.4558	0.4592	FALSE	TRUE	TRUE	finn-b-I9_PAD	0.0185	0.771401	100000	Peripheral artery disease || id:finn-b-I9_PAD	GCST90274846	3	98429219	0.012	1.32e-11	3_98429219_C_G	14288	2	FALSE	0.00309863	8.52025e-07	1.43439	0.00319484	45.7878
Tumor necrosis factor ligand superfamily member 12 levels	rs7503751	A	G	A	G	-0.1386	-0.0398	0.0779	0.04999	FALSE	FALSE	FALSE	finn-b-I9_PAD	0.0426	0.3503	100000	Peripheral artery disease || id:finn-b-I9_PAD	GCST90274846	17	7789542	0.0238	5.76e-09	17_7789542_A_G	14288	2	TRUE	0.0022969	8.72875e-06	2.84487	0.00236828	33.9135
Tumor necrosis factor ligand superfamily member 12 levels	rs9842051	C	G	C	G	0.1192	0.0056	0.748	0.8127	FALSE	TRUE	FALSE	finn-b-I9_PAD	0.0241	0.8145	100000	Peripheral artery disease || id:finn-b-I9_PAD	GCST90274846	3	143021856	0.014	1.68e-17	3_143021856_C_G	14288	2	TRUE	0.00489702	5.39946e-07	1.67345	0.00504879	72.4931
Urokinase-type plasminogen activator levels	rs11220462	A	G	A	G	-0.1024	0.0205	0.1509	0.1882	FALSE	FALSE	FALSE	finn-b-I9_PAD	0.0235	0.3842	100000	Peripheral artery disease || id:finn-b-I9_PAD	GCST90274847	11	126243952	0.0161	2.01e-10	11_126243952_A_G	14731	2	TRUE	0.00273839	7.60987e-06	1.95408	0.00273895	40.4528
Urokinase-type plasminogen activator levels	rs13299342	A	G	A	G	0.1	0.0184	0.1744	0.2347	FALSE	FALSE	FALSE	finn-b-I9_PAD	0.0215	0.3941	100000	Peripheral artery disease || id:finn-b-I9_PAD	GCST90274847	9	136141504	0.017	4.04e-09	9_136141504_A_G	11781	2	TRUE	0.00234327	7.32427e-06	1.84519	0.002929	34.6021
Urokinase-type plasminogen activator levels	rs2227575	A	C	A	C	-0.0946	-0.041	0.5624	0.4632	FALSE	FALSE	FALSE	finn-b-I9_PAD	0.0184	0.0261499	100000	Peripheral artery disease || id:finn-b-I9_PAD	GCST90274847	10	75677840	0.0115	1.93e-16	10_75677840_A_C	14729	2	TRUE	0.0045723	4.965e-05	1.39568	0.00457384	67.6685
Urokinase-type plasminogen activator levels	rs4251805	T	C	T	C	-0.422	-0.0122	0.0405	0.03606	FALSE	FALSE	FALSE	finn-b-I9_PAD	0.0494	0.8055	100000	Peripheral artery disease || id:finn-b-I9_PAD	GCST90274847	19	44174441	0.0311	6.1e-42	19_44174441_T_C	14734	2	TRUE	0.0123438	6.09922e-07	3.77503	0.0123438	184.121
Urokinase-type plasminogen activator levels	rs4760	A	G	A	G	0.1408	-0.0051	0.8426	0.8316	FALSE	FALSE	FALSE	finn-b-I9_PAD	0.0248	0.8381	100000	Peripheral artery disease || id:finn-b-I9_PAD	GCST90274847	19	44153100	0.0165	1.42e-17	19_44153100_A_G	14286	2	TRUE	0.00491852	4.22908e-07	1.97215	0.005072	72.8178
Urokinase-type plasminogen activator levels	rs4800787	T	C	T	C	-0.094	0.05	0.3008	0.379	FALSE	FALSE	FALSE	finn-b-I9_PAD	0.0189	0.00827599	100000	Peripheral artery disease || id:finn-b-I9_PAD	GCST90274847	18	24686365	0.0125	5.48e-14	18_24686365_T_C	14730	2	TRUE	0.00382393	6.99833e-05	1.51709	0.00382497	56.5504
Urokinase-type plasminogen activator levels	rs7406661	T	C	T	C	-0.1107	0.0379	0.7855	0.7136	FALSE	FALSE	FALSE	finn-b-I9_PAD	0.0206	0.0663697	100000	Peripheral artery disease || id:finn-b-I9_PAD	GCST90274847	17	7063667	0.0156	1.28e-12	17_7063667_T_C	14286	2	TRUE	0.00340645	3.38484e-05	1.86458	0.00351292	50.3554
Urokinase-type plasminogen activator levels	rs7564243	A	G	A	G	-0.0852	-0.0065	0.5375	0.5817	FALSE	FALSE	FALSE	finn-b-I9_PAD	0.0187	0.7293	100000	Peripheral artery disease || id:finn-b-I9_PAD	GCST90274847	2	160726868	0.0114	7.8e-14	2_160726868_A_G	14729	2	TRUE	0.00377715	1.20824e-06	1.38354	0.00377843	55.856
Vascular endothelial growth factor A levels	rs10822155	A	C	A	C	0.0838	0.0245	0.4155	0.3847	FALSE	FALSE	FALSE	finn-b-I9_PAD	0.0189	0.195	100000	Peripheral artery disease || id:finn-b-I9_PAD	GCST90274848	10	65071215	0.0117	7.93e-13	10_65071215_A_C	14744	2	TRUE	0.00346778	1.68039e-05	1.42067	0.00346778	51.2999
Vascular endothelial growth factor A levels	rs114694170	T	C	T	C	-0.1625	0.0373	0.9462	0.94406	FALSE	FALSE	FALSE	finn-b-I9_PAD	0.0399	0.3501	100000	Peripheral artery disease || id:finn-b-I9_PAD	GCST90274848	5	88180196	0.0267	1.16e-09	5_88180196_T_C	14728	2	TRUE	0.00250633	8.7393e-06	3.24028	0.00250904	37.0411
Vascular endothelial growth factor A levels	rs62401205	A	C	A	C	-0.2112	0.0155	0.0429	0.06708	FALSE	FALSE	FALSE	finn-b-I9_PAD	0.0371	0.676	100000	Peripheral artery disease || id:finn-b-I9_PAD	GCST90274848	6	43855489	0.0333	2.26e-10	6_43855489_A_C	14296	2	TRUE	0.00272119	1.74551e-06	3.98154	0.00280624	40.2253
Vascular endothelial growth factor A levels	rs6475938	A	T	A	T	0.1344	0.0023	0.542	0.5322	FALSE	TRUE	TRUE	finn-b-I9_PAD	0.0184	0.8991	100000	Peripheral artery disease || id:finn-b-I9_PAD	GCST90274848	9	2687795	0.0125	5.8e-27	9_2687795_A_T	12412	2	FALSE	0.0077809	1.56253e-07	1.39261	0.00922953	115.606
Vascular endothelial growth factor A levels	rs6921438	A	G	A	G	-0.4343	-0.0188	0.4867	0.4846	FALSE	FALSE	FALSE	finn-b-I9_PAD	0.0185	0.3109	100000	Peripheral artery disease || id:finn-b-I9_PAD	GCST90274848	6	43925607	0.0113	3.45845952088873e-323	6_43925607_A_G	14733	2	TRUE	0.0910741	1.03271e-05	1.37159	0.0911359	1477.14
Vascular endothelial growth factor A levels	rs6993770	A	T	A	T	0.1231	0.0437	0.7319	0.7771	FALSE	TRUE	FALSE	finn-b-I9_PAD	0.0222	0.0486698	100000	Peripheral artery disease || id:finn-b-I9_PAD	GCST90274848	8	106581528	0.0134	4.06e-20	8_106581528_A_T	14296	2	TRUE	0.00569208	3.8748e-05	1.60218	0.00586943	84.393
