# Supplementary material for: Causal association between circulating inflammatory proteins and peripheral artery disease: a bidirectional two-sample Mendelian randomization study
Source: Front Immunol. 2024 Aug 16;15:1432041. doi: 10.3389/fimmu.2024.1432041 (PMC11361930; doi:10.3389/fimmu.2024.1432041)
Supplement: Supplementary Table 2 — MR examination presents all positive outcomes along with details about the genetic variants utilized. [file Table2.xlsx]

## Sheet: S2
Detailed information on the SNPs used in the positive results of forward MR analysis
exposure	effect_allele.exposure	other_allele.exposure	beta.exposure	se.exposure	eaf.exposure	pval.exposure	id	SNP	samplesize.exposure	sd	R2	F
Natural killer cell receptor 2B4 levels	A	G	A	G	0.4066	3.99e-71	1_160803802_A_G	rs11265493	14287	1.42239	0.0217749	317.978
Natural killer cell receptor 2B5 levels	T	C	T	C	0.4764	1.27e-19	12_111884608_T_C	rs3184504	11784	1.38949	0.00692246	82.1289
Natural killer cell receptor 2B6 levels	T	C	T	C	0.4677	4.05e-10	1_44253015_T_C	rs3828139	14286	1.42234	0.00272907	39.0888
Natural killer cell receptor 2B7 levels	A	G	A	G	0.4329	1.61e-08	2_62495209_A_G	rs4672486	14720	1.41951	0.00216392	31.9177
Natural killer cell receptor 2B8 levels	T	C	T	C	0.6994	2.31e-08	2_111846068_T_C	rs56272634	14729	1.52917	0.00211529	31.2179
Fractalkine levels	T	C	T	C	0.6405	5.37e-10	17_7088423_T_C	rs72837690	14287	1.4941	0.00269062	38.5393
Fractalkine levels	A	G	A	G	0.1671	9.94e-10	3_39307162_A_G	rs3732378	14740	1.86969	0.00252697	37.3369
Fractalkine levels	T	C	T	C	0.1884	5.29e-12	9_136155000_T_C	rs635634	11792	1.80261	0.00401913	47.5768
Fractalkine levels	C	G	C	G	0.424	4.99e-67	16_57412802_C_G	rs671623	14295	1.41083	0.0205023	299.173
Fractalkine levels	T	C	T	C	0.3484	1.4e-11	6_32424882_T_C	rs7763262	14743	1.45705	0.00308893	45.6751
Fractalkine levels	A	G	A	G	0.9463	2.19e-08	16_57167230_A_G	rs8052631	14295	3.22817	0.00218639	31.3185
