# Supplementary material for: Causal association between circulating inflammatory proteins and peripheral artery disease: a bidirectional two-sample Mendelian randomization study
Source: Front Immunol. 2024 Aug 16;15:1432041. doi: 10.3389/fimmu.2024.1432041 (PMC11361930; doi:10.3389/fimmu.2024.1432041)
Supplement: Supplementary Table 3 — Detailed information on the SNPs used in the positive results of reverse MR analysis. [file Table3.xlsx]

## Sheet: S3
Detailed information on the SNPs used in the positive results of reverse MR analysis
SNP	outcome	effect_allele.exposure	other_allele.exposure	effect_allele.outcome	other_allele.outcome	beta.exposure	beta.outcome	eaf.exposure	eaf.outcome	id.outcome	se.outcome	pval.outcome	samplesize.outcome	chr	pos	se.exposure	pval.exposure	samplesize.exposure	sd	R2	F	action	mr_keep
rs10757269	C-C motif chemokine 19 levels	G	A	G	A	0.1359	-0.023	0.442	0.5021	GCST90274765	0.0117	0.0493	14732	9	22072264	0.0184	1.6761e-13	100000	5.81859	0.000545224	54.5511	2	TRUE
rs1980496	C-C motif chemokine 19 levels	T	C	T	C	0.1578	-0.0787	0.2975	0.3669	GCST90274765	0.0123	1.57e-10	14724	6	32340070	0.0211	8.16582e-14	100000	6.67241	0.000559004	55.9305	2	TRUE
rs2844535	C-C motif chemokine 19 levels	G	T	G	T	0.1339	-0.0396	0.2689	0.253	GCST90274765	0.0135	0.00335	14736	6	31350303	0.0218	8.52001e-10	100000	6.89377	0.000377132	37.7266	2	TRUE
rs10757269	T-cell surface glycoprotein CD5 levels	G	A	G	A	0.1359	-0.0086	0.442	0.5003	GCST90274773	0.0114	0.451	14731	9	22072264	0.0184	1.6761e-13	100000	5.81859	0.000545224	54.5511	2	TRUE
rs1980496	T-cell surface glycoprotein CD5 levels	T	C	T	C	0.1578	-0.0422	0.2975	0.3691	GCST90274773	0.012	0.000437	14723	6	32340070	0.0211	8.16582e-14	100000	6.67241	0.000559004	55.9305	2	TRUE
rs2844535	T-cell surface glycoprotein CD5 levels	G	T	G	T	0.1339	-0.0374	0.2689	0.2516	GCST90274773	0.0131	0.0043	14735	6	31350303	0.0218	8.52001e-10	100000	6.89377	0.000377132	37.7266	2	TRUE
rs10757269	CUB domain-containing protein 1 levels	G	A	G	A	0.1359	-0.0104	0.442	0.5017	GCST90274775	0.0112	0.353	14730	9	22072264	0.0184	1.6761e-13	100000	5.81859	0.000545224	54.5511	2	TRUE
rs1980496	CUB domain-containing protein 1 levels	T	C	T	C	0.1578	-0.016	0.2975	0.362	GCST90274775	0.0119	0.179	14722	6	32340070	0.0211	8.16582e-14	100000	6.67241	0.000559004	55.9305	2	TRUE
rs2844535	CUB domain-containing protein 1 levels	G	T	G	T	0.1339	-0.0267	0.2689	0.2511	GCST90274775	0.0129	0.0385	14734	6	31350303	0.0218	8.52001e-10	100000	6.89377	0.000377132	37.7266	2	TRUE
rs10757269	Fibroblast growth factor 23 levels	G	A	G	A	0.1359	0.0039	0.442	0.4992	GCST90274789	0.0112	0.728	14731	9	22072264	0.0184	1.6761e-13	100000	5.81859	0.000545224	54.5511	2	TRUE
rs1980496	Fibroblast growth factor 23 levels	T	C	T	C	0.1578	0.0337	0.2975	0.3702	GCST90274789	0.0118	0.00429	14723	6	32340070	0.0211	8.16582e-14	100000	6.67241	0.000559004	55.9305	2	TRUE
rs2844535	Fibroblast growth factor 23 levels	G	T	G	T	0.1339	0.0129	0.2689	0.2508	GCST90274789	0.0129	0.317	14735	6	31350303	0.0218	8.52001e-10	100000	6.89377	0.000377132	37.7266	2	TRUE
rs10757269	Interferon gamma levels	G	A	G	A	0.1359	0.0076	0.442	0.4831	GCST90274794	0.0126	0.546	11789	9	22072264	0.0184	1.6761e-13	100000	5.81859	0.000545224	54.5511	2	TRUE
rs1980496	Interferon gamma levels	T	C	T	C	0.1578	0.0234	0.2975	0.3831	GCST90274794	0.0133	0.0785	11781	6	32340070	0.0211	8.16582e-14	100000	6.67241	0.000559004	55.9305	2	TRUE
rs2844535	Interferon gamma levels	G	T	G	T	0.1339	0.0198	0.2689	0.2516	GCST90274794	0.0146	0.175	11793	6	31350303	0.0218	8.52001e-10	100000	6.89377	0.000377132	37.7266	2	TRUE
rs10757269	Interleukin-15 receptor subunit alpha levels	G	A	G	A	0.1359	0.0031	0.442	0.482	GCST90274800	0.0124	0.803	11788	9	22072264	0.0184	1.6761e-13	100000	5.81859	0.000545224	54.5511	2	TRUE
rs1980496	Interleukin-15 receptor subunit alpha levels	T	C	T	C	0.1578	0.0298	0.2975	0.3839	GCST90274800	0.013	0.0219	11780	6	32340070	0.0211	8.16582e-14	100000	6.67241	0.000559004	55.9305	2	TRUE
rs2844535	Interleukin-15 receptor subunit alpha levels	G	T	G	T	0.1339	0.0443	0.2689	0.2507	GCST90274800	0.0143	0.00195	11792	6	31350303	0.0218	8.52001e-10	100000	6.89377	0.000377132	37.7266	2	TRUE
rs10757269	Interleukin-17C levels	G	A	G	A	0.1359	0.0064	0.442	0.4841	GCST90274802	0.0128	0.617	11789	9	22072264	0.0184	1.6761e-13	100000	5.81859	0.000545224	54.5511	2	TRUE
rs1980496	Interleukin-17C levels	T	C	T	C	0.1578	0.0352	0.2975	0.3806	GCST90274802	0.0135	0.00912	11781	6	32340070	0.0211	8.16582e-14	100000	6.67241	0.000559004	55.9305	2	TRUE
rs2844535	Interleukin-17C levels	G	T	G	T	0.1339	0.0338	0.2689	0.2526	GCST90274802	0.0148	0.0224	11793	6	31350303	0.0218	8.52001e-10	100000	6.89377	0.000377132	37.7266	2	TRUE
rs10757269	Interleukin-1-alpha levels	G	A	G	A	0.1359	0.0094	0.442	0.4838	GCST90274805	0.0128	0.463	11784	9	22072264	0.0184	1.6761e-13	100000	5.81859	0.000545224	54.5511	2	TRUE
rs1980496	Interleukin-1-alpha levels	T	C	T	C	0.1578	0.0812	0.2975	0.3821	GCST90274805	0.0135	1.8e-09	11776	6	32340070	0.0211	8.16582e-14	100000	6.67241	0.000559004	55.9305	2	TRUE
rs2844535	Interleukin-1-alpha levels	G	T	G	T	0.1339	0.0346	0.2689	0.2524	GCST90274805	0.0148	0.0194	11788	6	31350303	0.0218	8.52001e-10	100000	6.89377	0.000377132	37.7266	2	TRUE
rs10757269	Interleukin-5 levels	G	A	G	A	0.1359	0.0073	0.442	0.4851	GCST90274814	0.013	0.574	11788	9	22072264	0.0184	1.6761e-13	100000	5.81859	0.000545224	54.5511	2	TRUE
rs1980496	Interleukin-5 levels	T	C	T	C	0.1578	0.0225	0.2975	0.38	GCST90274814	0.0137	0.101	11780	6	32340070	0.0211	8.16582e-14	100000	6.67241	0.000559004	55.9305	2	TRUE
rs2844535	Interleukin-5 levels	G	T	G	T	0.1339	0.0192	0.2689	0.2535	GCST90274814	0.015	0.201	11792	6	31350303	0.0218	8.52001e-10	100000	6.89377	0.000377132	37.7266	2	TRUE
rs10757269	Latency-associated peptide transforming growth factor beta 1 levels	G	A	G	A	0.1359	0.023	0.442	0.4999	GCST90274818	0.0114	0.0436	14732	9	22072264	0.0184	1.6761e-13	100000	5.81859	0.000545224	54.5511	2	TRUE
rs1980496	Latency-associated peptide transforming growth factor beta 1 levels	T	C	T	C	0.1578	0.0109	0.2975	0.368	GCST90274818	0.0121	0.368	14724	6	32340070	0.0211	8.16582e-14	100000	6.67241	0.000559004	55.9305	2	TRUE
rs2844535	Latency-associated peptide transforming growth factor beta 1 levels	G	T	G	T	0.1339	0.0159	0.2689	0.2517	GCST90274818	0.0132	0.228	14736	6	31350303	0.0218	8.52001e-10	100000	6.89377	0.000377132	37.7266	2	TRUE
rs10757269	Matrix metalloproteinase-10 levels	G	A	G	A	0.1359	0.0071	0.442	0.5015	GCST90274827	0.0116	0.54	14740	9	22072264	0.0184	1.6761e-13	100000	5.81859	0.000545224	54.5511	2	TRUE
rs1980496	Matrix metalloproteinase-10 levels	T	C	T	C	0.1578	0.0301	0.2975	0.367	GCST90274827	0.0122	0.0136	14732	6	32340070	0.0211	8.16582e-14	100000	6.67241	0.000559004	55.9305	2	TRUE
rs2844535	Matrix metalloproteinase-10 levels	G	T	G	T	0.1339	0.0084	0.2689	0.2527	GCST90274827	0.0134	0.531	14744	6	31350303	0.0218	8.52001e-10	100000	6.89377	0.000377132	37.7266	2	TRUE
rs10757269	Signaling lymphocytic activation molecule levels	G	A	G	A	0.1359	-0.0043	0.442	0.5013	GCST90274835	0.0116	0.711	14730	9	22072264	0.0184	1.6761e-13	100000	5.81859	0.000545224	54.5511	2	TRUE
rs1980496	Signaling lymphocytic activation molecule levels	T	C	T	C	0.1578	-0.0372	0.2975	0.3667	GCST90274835	0.0122	0.00229	14722	6	32340070	0.0211	8.16582e-14	100000	6.67241	0.000559004	55.9305	2	TRUE
rs2844535	Signaling lymphocytic activation molecule levels	G	T	G	T	0.1339	-0.0463	0.2689	0.2524	GCST90274835	0.0133	0.000499	14734	6	31350303	0.0218	8.52001e-10	100000	6.89377	0.000377132	37.7266	2	TRUE
