# Supplementary material for: Causal association between circulating inflammatory proteins and peripheral artery disease: a bidirectional two-sample Mendelian randomization study
Source: Front Immunol. 2024 Aug 16;15:1432041. doi: 10.3389/fimmu.2024.1432041 (PMC11361930; doi:10.3389/fimmu.2024.1432041)
Supplement: Supplementary Table 4 — MR analysis results of 91 inflammatory proteins on PAD from GWAS. [file Table4.xlsx]

## Sheet: S4
MR analysis results of 91 inflammatory proteins on PAD from GWAS
id.exposure	id.outcome	outcome	exposure	method	nsnp	b	se	pval	lo_ci	up_ci	or	or_lci95	or_uci95	p_fdr
GCST90274758	finn-b-I9_PAD	Peripheral artery disease || id:finn-b-I9_PAD	Eukaryotic translation initiation factor 4E-binding protein 1 levels	Inverse variance weighted	2	-0.0739847	0.144109	0.607677	-0.356439	0.20847	0.928686	0.700165	1.23179	0.896047
GCST90274759	finn-b-I9_PAD	Peripheral artery disease || id:finn-b-I9_PAD	Adenosine Deaminase levels	Inverse variance weighted	3	-0.0494401	0.0418547	0.237511	-0.131475	0.0325952	0.951762	0.876801	1.03313	0.896047
GCST90274759	finn-b-I9_PAD	Peripheral artery disease || id:finn-b-I9_PAD	Adenosine Deaminase levels	MR Egger	3	-0.0311335	0.0578377	0.685632	-0.144495	0.0822284	0.969346	0.865459	1.0857	0.924876
GCST90274759	finn-b-I9_PAD	Peripheral artery disease || id:finn-b-I9_PAD	Adenosine Deaminase levels	Weighted median	3	-0.0492659	0.041209	0.231886	-0.130035	0.0315037	0.951928	0.878064	1.03201	0.879848
GCST90274759	finn-b-I9_PAD	Peripheral artery disease || id:finn-b-I9_PAD	Adenosine Deaminase levels	Weighted mode	3	-0.0270288	0.0475906	0.627332	-0.120306	0.0662488	0.973333	0.886649	1.06849	0.96853
GCST90274762	finn-b-I9_PAD	Peripheral artery disease || id:finn-b-I9_PAD	beta-nerve growth factor levels	Inverse variance weighted	2	-0.0514115	0.170808	0.763422	-0.386195	0.283372	0.949888	0.679638	1.3276	0.91462
GCST90274764	finn-b-I9_PAD	Peripheral artery disease || id:finn-b-I9_PAD	Eotaxin levels	Inverse variance weighted	6	0.111665	0.074448	0.13364	-0.0342535	0.257583	1.11814	0.966327	1.2938	0.896047
GCST90274764	finn-b-I9_PAD	Peripheral artery disease || id:finn-b-I9_PAD	Eotaxin levels	MR Egger	6	0.0903922	0.154482	0.589877	-0.212392	0.393176	1.0946	0.808648	1.48168	0.924876
GCST90274764	finn-b-I9_PAD	Peripheral artery disease || id:finn-b-I9_PAD	Eotaxin levels	Weighted median	6	0.0742697	0.0870851	0.393748	-0.0964171	0.244956	1.0771	0.908085	1.27757	0.881245
GCST90274764	finn-b-I9_PAD	Peripheral artery disease || id:finn-b-I9_PAD	Eotaxin levels	Weighted mode	6	0.0262379	0.0974106	0.79842	-0.164687	0.217163	1.02659	0.848159	1.24255	0.96853
GCST90274765	finn-b-I9_PAD	Peripheral artery disease || id:finn-b-I9_PAD	C-C motif chemokine 19 levels	Inverse variance weighted	3	-0.0596359	0.0530728	0.261156	-0.163659	0.0443868	0.942108	0.849032	1.04539	0.896047
GCST90274765	finn-b-I9_PAD	Peripheral artery disease || id:finn-b-I9_PAD	C-C motif chemokine 19 levels	MR Egger	3	0.0367811	0.115638	0.803951	-0.189869	0.263431	1.03747	0.827067	1.30139	0.924876
GCST90274765	finn-b-I9_PAD	Peripheral artery disease || id:finn-b-I9_PAD	C-C motif chemokine 19 levels	Weighted median	3	-0.0493426	0.0554254	0.37333	-0.157976	0.0592911	0.951855	0.85387	1.06108	0.879848
GCST90274765	finn-b-I9_PAD	Peripheral artery disease || id:finn-b-I9_PAD	C-C motif chemokine 19 levels	Weighted mode	3	-0.0420866	0.0617184	0.565669	-0.163055	0.0788814	0.958787	0.849545	1.08208	0.96853
GCST90274766	finn-b-I9_PAD	Peripheral artery disease || id:finn-b-I9_PAD	C-C motif chemokine 20 levels	Inverse variance weighted	2	-0.00188004	0.153552	0.990231	-0.302842	0.299082	0.998122	0.738716	1.34862	0.990231
GCST90274767	finn-b-I9_PAD	Peripheral artery disease || id:finn-b-I9_PAD	C-C motif chemokine 23 levels	Inverse variance weighted	3	0.0418301	0.0537495	0.436427	-0.0635189	0.147179	1.04272	0.938456	1.15856	0.896047
GCST90274767	finn-b-I9_PAD	Peripheral artery disease || id:finn-b-I9_PAD	C-C motif chemokine 23 levels	MR Egger	3	-0.0857055	0.280787	0.811401	-0.636048	0.464637	0.917864	0.529381	1.59144	0.924876
GCST90274767	finn-b-I9_PAD	Peripheral artery disease || id:finn-b-I9_PAD	C-C motif chemokine 23 levels	Weighted median	3	0.0227416	0.0515601	0.659163	-0.0783163	0.1238	1.023	0.924672	1.13179	0.978503
GCST90274767	finn-b-I9_PAD	Peripheral artery disease || id:finn-b-I9_PAD	C-C motif chemokine 23 levels	Weighted mode	3	0.0220787	0.0542216	0.723311	-0.0841955	0.128353	1.02232	0.919252	1.13695	0.96853
GCST90274768	finn-b-I9_PAD	Peripheral artery disease || id:finn-b-I9_PAD	C-C motif chemokine 25 levels	Inverse variance weighted	6	-0.0187457	0.0369149	0.611589	-0.0910989	0.0536076	0.981429	0.912927	1.05507	0.896047
GCST90274768	finn-b-I9_PAD	Peripheral artery disease || id:finn-b-I9_PAD	C-C motif chemokine 25 levels	MR Egger	6	0.0404156	0.0659338	0.573033	-0.0888147	0.169646	1.04124	0.915015	1.18489	0.924876
GCST90274768	finn-b-I9_PAD	Peripheral artery disease || id:finn-b-I9_PAD	C-C motif chemokine 25 levels	Weighted median	6	0.00287516	0.0337637	0.932138	-0.0633017	0.069052	1.00288	0.93866	1.07149	0.978503
GCST90274768	finn-b-I9_PAD	Peripheral artery disease || id:finn-b-I9_PAD	C-C motif chemokine 25 levels	Weighted mode	6	0.001739	0.0331578	0.960204	-0.0632504	0.0667284	1.00174	0.938708	1.06901	0.96853
GCST90274769	finn-b-I9_PAD	Peripheral artery disease || id:finn-b-I9_PAD	C-C motif chemokine 28 levels	Inverse variance weighted	4	-0.215109	0.156478	0.169225	-0.521805	0.0915865	0.806453	0.593448	1.09591	0.896047
GCST90274769	finn-b-I9_PAD	Peripheral artery disease || id:finn-b-I9_PAD	C-C motif chemokine 28 levels	MR Egger	4	-1.29667	1.00318	0.325356	-3.26291	0.669572	0.273441	0.0382769	1.9534	0.924876
GCST90274769	finn-b-I9_PAD	Peripheral artery disease || id:finn-b-I9_PAD	C-C motif chemokine 28 levels	Weighted median	4	-0.27291	0.188117	0.14685	-0.641619	0.0957988	0.761161	0.526439	1.10054	0.879848
GCST90274769	finn-b-I9_PAD	Peripheral artery disease || id:finn-b-I9_PAD	C-C motif chemokine 28 levels	Weighted mode	4	-0.252327	0.22466	0.343146	-0.69266	0.188007	0.776991	0.500243	1.20684	0.896294
GCST90274770	finn-b-I9_PAD	Peripheral artery disease || id:finn-b-I9_PAD	C-C motif chemokine 4 levels	Inverse variance weighted	4	-0.0602925	0.0350909	0.0857636	-0.129071	0.00848564	0.941489	0.878912	1.00852	0.896047
GCST90274770	finn-b-I9_PAD	Peripheral artery disease || id:finn-b-I9_PAD	C-C motif chemokine 4 levels	MR Egger	4	0.0540535	0.136485	0.730331	-0.213457	0.321564	1.05554	0.807787	1.37928	0.924876
GCST90274770	finn-b-I9_PAD	Peripheral artery disease || id:finn-b-I9_PAD	C-C motif chemokine 4 levels	Weighted median	4	-0.0602691	0.0387346	0.119721	-0.136189	0.0156509	0.941511	0.872678	1.01577	0.879848
GCST90274770	finn-b-I9_PAD	Peripheral artery disease || id:finn-b-I9_PAD	C-C motif chemokine 4 levels	Weighted mode	4	-0.038413	0.0393317	0.400774	-0.115503	0.0386772	0.962315	0.890918	1.03943	0.896294
GCST90274771	finn-b-I9_PAD	Peripheral artery disease || id:finn-b-I9_PAD	Natural killer cell receptor 2B4 levels	Inverse variance weighted	6	0.197676	0.0911424	0.0300924	0.0190371	0.376315	1.21857	1.01922	1.45691	0.896047
GCST90274771	finn-b-I9_PAD	Peripheral artery disease || id:finn-b-I9_PAD	Natural killer cell receptor 2B4 levels	MR Egger	6	0.0707137	0.215926	0.75972	-0.352501	0.493928	1.07327	0.702928	1.63874	0.924876
GCST90274771	finn-b-I9_PAD	Peripheral artery disease || id:finn-b-I9_PAD	Natural killer cell receptor 2B4 levels	Weighted median	6	0.114249	0.0844857	0.176285	-0.0513434	0.27984	1.12103	0.949952	1.32292	0.879848
GCST90274771	finn-b-I9_PAD	Peripheral artery disease || id:finn-b-I9_PAD	Natural killer cell receptor 2B4 levels	Weighted mode	6	0.0887454	0.0917976	0.37807	-0.091178	0.268669	1.0928	0.912855	1.30822	0.896294
GCST90274772	finn-b-I9_PAD	Peripheral artery disease || id:finn-b-I9_PAD	CD40L receptor levels	Inverse variance weighted	4	-0.00967956	0.0476203	0.838928	-0.103015	0.0836563	0.990367	0.902113	1.08726	0.920579
GCST90274772	finn-b-I9_PAD	Peripheral artery disease || id:finn-b-I9_PAD	CD40L receptor levels	MR Egger	4	-0.0820057	0.078119	0.403971	-0.235119	0.0711075	0.921267	0.790477	1.0737	0.924876
GCST90274772	finn-b-I9_PAD	Peripheral artery disease || id:finn-b-I9_PAD	CD40L receptor levels	Weighted median	4	-0.00798751	0.0454126	0.860382	-0.0969963	0.0810213	0.992044	0.907559	1.08439	0.978503
GCST90274772	finn-b-I9_PAD	Peripheral artery disease || id:finn-b-I9_PAD	CD40L receptor levels	Weighted mode	4	-0.0416526	0.0455666	0.428066	-0.130963	0.047658	0.959203	0.87725	1.04881	0.896294
GCST90274773	finn-b-I9_PAD	Peripheral artery disease || id:finn-b-I9_PAD	T-cell surface glycoprotein CD5 levels	Inverse variance weighted (multiplicative random effects)	5	0.192317	0.122922	0.117687	-0.0486087	0.433244	1.21206	0.952554	1.54225	0.896047
GCST90274773	finn-b-I9_PAD	Peripheral artery disease || id:finn-b-I9_PAD	T-cell surface glycoprotein CD5 levels	MR Egger	5	0.884207	0.822201	0.360979	-0.727307	2.49572	2.42106	0.483208	12.1305	0.924876
GCST90274773	finn-b-I9_PAD	Peripheral artery disease || id:finn-b-I9_PAD	T-cell surface glycoprotein CD5 levels	Weighted median	5	0.0896511	0.113199	0.428375	-0.13222	0.311522	1.09379	0.876149	1.3655	0.881627
GCST90274773	finn-b-I9_PAD	Peripheral artery disease || id:finn-b-I9_PAD	T-cell surface glycoprotein CD5 levels	Weighted mode	5	0.068769	0.193853	0.740691	-0.311182	0.44872	1.07119	0.73258	1.56631	0.96853
GCST90274774	finn-b-I9_PAD	Peripheral artery disease || id:finn-b-I9_PAD	T-cell surface glycoprotein CD6 isoform levels	Inverse variance weighted (multiplicative random effects)	3	0.0156029	0.126446	0.901793	-0.23223	0.263436	1.01573	0.792764	1.30139	0.931853
GCST90274774	finn-b-I9_PAD	Peripheral artery disease || id:finn-b-I9_PAD	T-cell surface glycoprotein CD6 isoform levels	MR Egger	3	-0.132409	0.20482	0.634654	-0.533856	0.269039	0.875983	0.586339	1.30871	0.924876
GCST90274774	finn-b-I9_PAD	Peripheral artery disease || id:finn-b-I9_PAD	T-cell surface glycoprotein CD6 isoform levels	Weighted median	3	-0.0312133	0.0454038	0.491793	-0.120205	0.0577782	0.969269	0.886739	1.05948	0.88901
GCST90274774	finn-b-I9_PAD	Peripheral artery disease || id:finn-b-I9_PAD	T-cell surface glycoprotein CD6 isoform levels	Weighted mode	3	-0.0322648	0.0477258	0.568709	-0.125807	0.0612778	0.96825	0.881785	1.06319	0.96853
GCST90274775	finn-b-I9_PAD	Peripheral artery disease || id:finn-b-I9_PAD	CUB domain-containing protein 1 levels	Inverse variance weighted	5	0.0664343	0.0611365	0.277189	-0.0533932	0.186262	1.06869	0.948007	1.20474	0.896047
GCST90274775	finn-b-I9_PAD	Peripheral artery disease || id:finn-b-I9_PAD	CUB domain-containing protein 1 levels	MR Egger	5	-0.0742222	0.122634	0.58774	-0.314585	0.16614	0.928465	0.730092	1.18074	0.924876
GCST90274775	finn-b-I9_PAD	Peripheral artery disease || id:finn-b-I9_PAD	CUB domain-containing protein 1 levels	Weighted median	5	0.0396889	0.0706996	0.574543	-0.0988824	0.17826	1.04049	0.905849	1.19514	0.964412
GCST90274775	finn-b-I9_PAD	Peripheral artery disease || id:finn-b-I9_PAD	CUB domain-containing protein 1 levels	Weighted mode	5	-0.0201867	0.075622	0.802711	-0.168406	0.128032	0.980016	0.845011	1.13659	0.96853
GCST90274777	finn-b-I9_PAD	Peripheral artery disease || id:finn-b-I9_PAD	Cystatin D levels	Inverse variance weighted	7	-0.0808944	0.041154	0.0493391	-0.161556	-0.000232487	0.922291	0.850819	0.999768	0.896047
GCST90274777	finn-b-I9_PAD	Peripheral artery disease || id:finn-b-I9_PAD	Cystatin D levels	MR Egger	7	-0.00887665	0.0668134	0.899488	-0.139831	0.122078	0.991163	0.869505	1.12984	0.924876
GCST90274777	finn-b-I9_PAD	Peripheral artery disease || id:finn-b-I9_PAD	Cystatin D levels	Weighted median	7	-0.0530179	0.0451678	0.240476	-0.141547	0.035511	0.948363	0.868015	1.03615	0.879848
GCST90274777	finn-b-I9_PAD	Peripheral artery disease || id:finn-b-I9_PAD	Cystatin D levels	Weighted mode	7	-0.0559504	0.0451663	0.261694	-0.144476	0.0325755	0.945586	0.865475	1.03311	0.896294
GCST90274778	finn-b-I9_PAD	Peripheral artery disease || id:finn-b-I9_PAD	Fractalkine levels	Inverse variance weighted	4	-0.282231	0.125101	0.0240687	-0.527428	-0.0370336	0.7541	0.590121	0.963644	0.896047
GCST90274778	finn-b-I9_PAD	Peripheral artery disease || id:finn-b-I9_PAD	Fractalkine levels	MR Egger	4	-0.10972	0.634443	0.878618	-1.35323	1.13379	0.896085	0.258404	3.10741	0.924876
GCST90274778	finn-b-I9_PAD	Peripheral artery disease || id:finn-b-I9_PAD	Fractalkine levels	Weighted median	4	-0.323471	0.155165	0.0370967	-0.627594	-0.0193487	0.723633	0.533875	0.980837	0.581182
GCST90274778	finn-b-I9_PAD	Peripheral artery disease || id:finn-b-I9_PAD	Fractalkine levels	Weighted mode	4	-0.371596	0.206576	0.169878	-0.776486	0.033293	0.689633	0.46002	1.03385	0.896294
GCST90274780	finn-b-I9_PAD	Peripheral artery disease || id:finn-b-I9_PAD	C-X-C motif chemokine 10 levels	Inverse variance weighted (multiplicative random effects)	4	0.0627451	0.201912	0.755987	-0.333003	0.458493	1.06476	0.716768	1.58169	0.91462
GCST90274780	finn-b-I9_PAD	Peripheral artery disease || id:finn-b-I9_PAD	C-X-C motif chemokine 10 levels	MR Egger	4	-0.131453	0.367102	0.754543	-0.850974	0.588068	0.87682	0.426999	1.80051	0.924876
GCST90274780	finn-b-I9_PAD	Peripheral artery disease || id:finn-b-I9_PAD	C-X-C motif chemokine 10 levels	Weighted median	4	-0.0737034	0.104208	0.479396	-0.27795	0.130544	0.928947	0.757334	1.13945	0.88901
GCST90274780	finn-b-I9_PAD	Peripheral artery disease || id:finn-b-I9_PAD	C-X-C motif chemokine 10 levels	Weighted mode	4	-0.102684	0.110386	0.420869	-0.31904	0.113672	0.902412	0.726846	1.12038	0.896294
GCST90274781	finn-b-I9_PAD	Peripheral artery disease || id:finn-b-I9_PAD	C-X-C motif chemokine 11 levels	Inverse variance weighted (multiplicative random effects)	4	0.221538	0.137453	0.10702	-0.0478704	0.490946	1.24799	0.953257	1.63386	0.896047
GCST90274781	finn-b-I9_PAD	Peripheral artery disease || id:finn-b-I9_PAD	C-X-C motif chemokine 11 levels	MR Egger	4	0.0496816	0.56785	0.938253	-1.0633	1.16267	1.05094	0.345313	3.19845	0.938253
GCST90274781	finn-b-I9_PAD	Peripheral artery disease || id:finn-b-I9_PAD	C-X-C motif chemokine 11 levels	Weighted median	4	0.0794238	0.102376	0.437862	-0.121232	0.28008	1.08266	0.885828	1.32324	0.881627
GCST90274781	finn-b-I9_PAD	Peripheral artery disease || id:finn-b-I9_PAD	C-X-C motif chemokine 11 levels	Weighted mode	4	0.0747023	0.109084	0.542624	-0.139101	0.288506	1.07756	0.87014	1.33443	0.96853
GCST90274782	finn-b-I9_PAD	Peripheral artery disease || id:finn-b-I9_PAD	C-X-C motif chemokine 5 levels	Inverse variance weighted	6	0.0370814	0.0483409	0.443034	-0.0576669	0.13183	1.03778	0.943964	1.14091	0.896047
GCST90274782	finn-b-I9_PAD	Peripheral artery disease || id:finn-b-I9_PAD	C-X-C motif chemokine 5 levels	MR Egger	6	0.0840304	0.0873143	0.390353	-0.0871056	0.255166	1.08766	0.91658	1.29068	0.924876
GCST90274782	finn-b-I9_PAD	Peripheral artery disease || id:finn-b-I9_PAD	C-X-C motif chemokine 5 levels	Weighted median	6	0.0481363	0.0512337	0.347451	-0.0522817	0.148554	1.04931	0.949061	1.16016	0.879848
GCST90274782	finn-b-I9_PAD	Peripheral artery disease || id:finn-b-I9_PAD	C-X-C motif chemokine 5 levels	Weighted mode	6	0.0469067	0.0557369	0.438413	-0.0623377	0.156151	1.04802	0.939566	1.169	0.896294
GCST90274783	finn-b-I9_PAD	Peripheral artery disease || id:finn-b-I9_PAD	C-X-C motif chemokine 6 levels	Inverse variance weighted	2	0.0251252	0.129447	0.8461	-0.228591	0.278841	1.02544	0.795654	1.3216	0.920579
GCST90274784	finn-b-I9_PAD	Peripheral artery disease || id:finn-b-I9_PAD	C-X-C motif chemokine 9 levels	Inverse variance weighted (multiplicative random effects)	3	0.122083	0.412207	0.767101	-0.685842	0.930008	1.12985	0.503666	2.53453	0.91462
GCST90274784	finn-b-I9_PAD	Peripheral artery disease || id:finn-b-I9_PAD	C-X-C motif chemokine 9 levels	MR Egger	3	-0.899947	2.61548	0.789027	-6.02628	4.22638	0.406591	0.00241446	68.4692	0.924876
GCST90274784	finn-b-I9_PAD	Peripheral artery disease || id:finn-b-I9_PAD	C-X-C motif chemokine 9 levels	Weighted median	3	-0.173846	0.193475	0.368895	-0.553057	0.205365	0.840426	0.575189	1.22797	0.879848
GCST90274784	finn-b-I9_PAD	Peripheral artery disease || id:finn-b-I9_PAD	C-X-C motif chemokine 9 levels	Weighted mode	3	-0.439851	0.281416	0.258482	-0.991426	0.111724	0.644132	0.371047	1.1182	0.896294
GCST90274785	finn-b-I9_PAD	Peripheral artery disease || id:finn-b-I9_PAD	Delta and Notch-like epidermal growth factor-related receptor levels	Inverse variance weighted	4	-0.0972858	0.0718659	0.175828	-0.238143	0.0435713	0.907297	0.78809	1.04453	0.896047
GCST90274785	finn-b-I9_PAD	Peripheral artery disease || id:finn-b-I9_PAD	Delta and Notch-like epidermal growth factor-related receptor levels	MR Egger	4	-0.280135	0.199349	0.295146	-0.670859	0.11059	0.755682	0.511269	1.11694	0.924876
GCST90274785	finn-b-I9_PAD	Peripheral artery disease || id:finn-b-I9_PAD	Delta and Notch-like epidermal growth factor-related receptor levels	Weighted median	4	-0.131172	0.0854427	0.124733	-0.29864	0.0362954	0.877067	0.741826	1.03696	0.879848
GCST90274785	finn-b-I9_PAD	Peripheral artery disease || id:finn-b-I9_PAD	Delta and Notch-like epidermal growth factor-related receptor levels	Weighted mode	4	-0.14457	0.0940669	0.221916	-0.328941	0.0398016	0.865395	0.719686	1.0406	0.896294
GCST90274786	finn-b-I9_PAD	Peripheral artery disease || id:finn-b-I9_PAD	Protein S100-A12 levels	Inverse variance weighted	2	0.0679296	0.107305	0.5267	-0.142388	0.278247	1.07029	0.867285	1.32081	0.896047
GCST90274787	finn-b-I9_PAD	Peripheral artery disease || id:finn-b-I9_PAD	Fibroblast growth factor 19 levels	Inverse variance weighted	3	0.119552	0.0887393	0.177908	-0.0543773	0.293481	1.12699	0.947075	1.34109	0.896047
GCST90274787	finn-b-I9_PAD	Peripheral artery disease || id:finn-b-I9_PAD	Fibroblast growth factor 19 levels	MR Egger	3	0.107884	0.314596	0.789685	-0.508723	0.724491	1.11392	0.601263	2.06368	0.924876
GCST90274787	finn-b-I9_PAD	Peripheral artery disease || id:finn-b-I9_PAD	Fibroblast growth factor 19 levels	Weighted median	3	0.119824	0.0959504	0.211736	-0.0682392	0.307886	1.1273	0.934037	1.36055	0.879848
GCST90274787	finn-b-I9_PAD	Peripheral artery disease || id:finn-b-I9_PAD	Fibroblast growth factor 19 levels	Weighted mode	3	0.123926	0.104496	0.357444	-0.0808865	0.328739	1.13193	0.922298	1.38922	0.896294
GCST90274788	finn-b-I9_PAD	Peripheral artery disease || id:finn-b-I9_PAD	Fibroblast growth factor 21 levels	Inverse variance weighted	4	0.0693236	0.0769313	0.36753	-0.0814618	0.220109	1.07178	0.921768	1.24621	0.896047
GCST90274788	finn-b-I9_PAD	Peripheral artery disease || id:finn-b-I9_PAD	Fibroblast growth factor 21 levels	MR Egger	4	-0.0869145	0.358357	0.830969	-0.789294	0.615465	0.916755	0.454165	1.85052	0.924876
GCST90274788	finn-b-I9_PAD	Peripheral artery disease || id:finn-b-I9_PAD	Fibroblast growth factor 21 levels	Weighted median	4	0.0352088	0.0963172	0.714701	-0.153573	0.223991	1.03584	0.857638	1.25106	0.978503
GCST90274788	finn-b-I9_PAD	Peripheral artery disease || id:finn-b-I9_PAD	Fibroblast growth factor 21 levels	Weighted mode	4	0.0217956	0.111559	0.857585	-0.19686	0.240451	1.02203	0.821306	1.27182	0.96853
GCST90274789	finn-b-I9_PAD	Peripheral artery disease || id:finn-b-I9_PAD	Fibroblast growth factor 23 levels	Inverse variance weighted	2	0.115273	0.188084	0.539956	-0.253372	0.483917	1.12218	0.776179	1.62242	0.896047
GCST90274790	finn-b-I9_PAD	Peripheral artery disease || id:finn-b-I9_PAD	Fibroblast growth factor 5 levels	Inverse variance weighted	2	-0.0405293	0.0395173	0.305076	-0.117983	0.0369246	0.960281	0.888711	1.03761	0.896047
GCST90274791	finn-b-I9_PAD	Peripheral artery disease || id:finn-b-I9_PAD	Fms-related tyrosine kinase 3 ligand levels	Inverse variance weighted	9	-0.0693577	0.0733715	0.344509	-0.213166	0.0744505	0.932993	0.808022	1.07729	0.896047
GCST90274791	finn-b-I9_PAD	Peripheral artery disease || id:finn-b-I9_PAD	Fms-related tyrosine kinase 3 ligand levels	MR Egger	9	-0.234048	0.0846596	0.0279114	-0.39998	-0.0681149	0.791324	0.670333	0.934153	0.924876
GCST90274791	finn-b-I9_PAD	Peripheral artery disease || id:finn-b-I9_PAD	Fms-related tyrosine kinase 3 ligand levels	Weighted median	9	-0.0658511	0.0741354	0.374403	-0.211156	0.0794542	0.93627	0.809647	1.0827	0.879848
GCST90274791	finn-b-I9_PAD	Peripheral artery disease || id:finn-b-I9_PAD	Fms-related tyrosine kinase 3 ligand levels	Weighted mode	9	-0.169546	0.0782697	0.0621876	-0.322955	-0.0161377	0.844048	0.724006	0.983992	0.896294
GCST90274792	finn-b-I9_PAD	Peripheral artery disease || id:finn-b-I9_PAD	Glial cell line-derived neurotrophic factor levels	Inverse variance weighted	3	0.112417	0.0752571	0.135234	-0.0350867	0.259921	1.11898	0.965522	1.29683	0.896047
GCST90274792	finn-b-I9_PAD	Peripheral artery disease || id:finn-b-I9_PAD	Glial cell line-derived neurotrophic factor levels	MR Egger	3	-0.0635214	0.167715	0.769511	-0.392243	0.2652	0.938454	0.67554	1.30369	0.924876
GCST90274792	finn-b-I9_PAD	Peripheral artery disease || id:finn-b-I9_PAD	Glial cell line-derived neurotrophic factor levels	Weighted median	3	0.0900165	0.0778491	0.24756	-0.0625676	0.242601	1.09419	0.93935	1.27456	0.879848
GCST90274792	finn-b-I9_PAD	Peripheral artery disease || id:finn-b-I9_PAD	Glial cell line-derived neurotrophic factor levels	Weighted mode	3	0.0828276	0.0761019	0.390106	-0.0663322	0.231987	1.08635	0.93582	1.2611	0.896294
GCST90274793	finn-b-I9_PAD	Peripheral artery disease || id:finn-b-I9_PAD	Hepatocyte growth factor levels	Inverse variance weighted	2	0.240431	0.168382	0.153325	-0.0895987	0.57046	1.2718	0.914298	1.76908	0.896047
GCST90274795	finn-b-I9_PAD	Peripheral artery disease || id:finn-b-I9_PAD	Interleukin-10 levels	Inverse variance weighted	4	-0.0277845	0.100633	0.782474	-0.225026	0.169457	0.972598	0.798495	1.18466	0.915347
GCST90274795	finn-b-I9_PAD	Peripheral artery disease || id:finn-b-I9_PAD	Interleukin-10 levels	MR Egger	4	-0.329962	0.512254	0.585497	-1.33398	0.674056	0.718951	0.263427	1.96218	0.924876
GCST90274795	finn-b-I9_PAD	Peripheral artery disease || id:finn-b-I9_PAD	Interleukin-10 levels	Weighted median	4	0.00853763	0.117533	0.942093	-0.221828	0.238903	1.00857	0.801053	1.26986	0.978503
GCST90274795	finn-b-I9_PAD	Peripheral artery disease || id:finn-b-I9_PAD	Interleukin-10 levels	Weighted mode	4	0.0243325	0.132626	0.866131	-0.235614	0.284279	1.02463	0.790086	1.3288	0.96853
GCST90274797	finn-b-I9_PAD	Peripheral artery disease || id:finn-b-I9_PAD	Interleukin-10 receptor subunit beta levels	Inverse variance weighted	3	-0.0508834	0.043004	0.236721	-0.135171	0.0334045	0.95039	0.873566	1.03397	0.896047
GCST90274797	finn-b-I9_PAD	Peripheral artery disease || id:finn-b-I9_PAD	Interleukin-10 receptor subunit beta levels	MR Egger	3	-0.0686911	0.146121	0.720243	-0.355088	0.217706	0.933615	0.701112	1.24322	0.924876
GCST90274797	finn-b-I9_PAD	Peripheral artery disease || id:finn-b-I9_PAD	Interleukin-10 receptor subunit beta levels	Weighted median	3	-0.051411	0.0436495	0.238871	-0.136964	0.034142	0.949888	0.872002	1.03473	0.879848
GCST90274797	finn-b-I9_PAD	Peripheral artery disease || id:finn-b-I9_PAD	Interleukin-10 receptor subunit beta levels	Weighted mode	3	-0.0535103	0.0426809	0.336627	-0.137165	0.0301442	0.947896	0.871826	1.0306	0.896294
GCST90274798	finn-b-I9_PAD	Peripheral artery disease || id:finn-b-I9_PAD	Interleukin-12 subunit beta levels	Inverse variance weighted (multiplicative random effects)	12	0.0303715	0.0468894	0.517161	-0.0615317	0.122275	1.03084	0.940323	1.13006	0.896047
GCST90274798	finn-b-I9_PAD	Peripheral artery disease || id:finn-b-I9_PAD	Interleukin-12 subunit beta levels	MR Egger	12	-0.0130628	0.0739588	0.863331	-0.158022	0.131896	0.987022	0.853831	1.14099	0.924876
GCST90274798	finn-b-I9_PAD	Peripheral artery disease || id:finn-b-I9_PAD	Interleukin-12 subunit beta levels	Weighted median	12	0.00211764	0.03991	0.957684	-0.0761059	0.0803412	1.00212	0.926718	1.08366	0.978503
GCST90274798	finn-b-I9_PAD	Peripheral artery disease || id:finn-b-I9_PAD	Interleukin-12 subunit beta levels	Weighted mode	12	0.00923493	0.0387932	0.816214	-0.0667997	0.0852695	1.00928	0.935383	1.08901	0.96853
GCST90274800	finn-b-I9_PAD	Peripheral artery disease || id:finn-b-I9_PAD	Interleukin-15 receptor subunit alpha levels	Inverse variance weighted (multiplicative random effects)	3	0.138453	0.108804	0.203197	-0.0748033	0.351709	1.1485	0.927926	1.4215	0.896047
GCST90274800	finn-b-I9_PAD	Peripheral artery disease || id:finn-b-I9_PAD	Interleukin-15 receptor subunit alpha levels	MR Egger	3	-0.0837271	0.172375	0.712144	-0.421582	0.254128	0.919682	0.656008	1.28934	0.924876
GCST90274800	finn-b-I9_PAD	Peripheral artery disease || id:finn-b-I9_PAD	Interleukin-15 receptor subunit alpha levels	Weighted median	3	0.111769	0.0455831	0.0142069	0.0224263	0.201112	1.11825	1.02268	1.22276	0.581182
GCST90274800	finn-b-I9_PAD	Peripheral artery disease || id:finn-b-I9_PAD	Interleukin-15 receptor subunit alpha levels	Weighted mode	3	0.112375	0.0452856	0.131188	0.0236155	0.201135	1.11893	1.0239	1.22279	0.896294
GCST90274802	finn-b-I9_PAD	Peripheral artery disease || id:finn-b-I9_PAD	Interleukin-17C levels	Inverse variance weighted	2	-0.0750391	0.159152	0.637289	-0.386978	0.2369	0.927707	0.679106	1.26731	0.897999
GCST90274803	finn-b-I9_PAD	Peripheral artery disease || id:finn-b-I9_PAD	Interleukin-18 levels	Inverse variance weighted	4	0.0476967	0.0664345	0.472787	-0.0825149	0.177908	1.04885	0.920798	1.19472	0.896047
GCST90274803	finn-b-I9_PAD	Peripheral artery disease || id:finn-b-I9_PAD	Interleukin-18 levels	MR Egger	4	-0.0792983	0.268437	0.795529	-0.605436	0.446839	0.923764	0.545837	1.56336	0.924876
GCST90274803	finn-b-I9_PAD	Peripheral artery disease || id:finn-b-I9_PAD	Interleukin-18 levels	Weighted median	4	0.0242816	0.0771623	0.753003	-0.126957	0.17552	1.02458	0.880772	1.19187	0.978503
GCST90274803	finn-b-I9_PAD	Peripheral artery disease || id:finn-b-I9_PAD	Interleukin-18 levels	Weighted mode	4	0.0234545	0.0827798	0.795347	-0.138794	0.185703	1.02373	0.870407	1.20406	0.96853
GCST90274804	finn-b-I9_PAD	Peripheral artery disease || id:finn-b-I9_PAD	interleukin-18 receptor 1 levels	Inverse variance weighted	3	0.0768257	0.0604417	0.203703	-0.0416401	0.195291	1.07985	0.959215	1.21567	0.896047
GCST90274804	finn-b-I9_PAD	Peripheral artery disease || id:finn-b-I9_PAD	interleukin-18 receptor 1 levels	MR Egger	3	-0.557766	0.609448	0.52817	-1.75228	0.636753	0.572487	0.173378	1.89033	0.924876
GCST90274804	finn-b-I9_PAD	Peripheral artery disease || id:finn-b-I9_PAD	interleukin-18 receptor 1 levels	Weighted median	3	0.0718859	0.0518618	0.165714	-0.0297631	0.173535	1.07453	0.970675	1.1895	0.879848
GCST90274804	finn-b-I9_PAD	Peripheral artery disease || id:finn-b-I9_PAD	interleukin-18 receptor 1 levels	Weighted mode	3	0.0679984	0.0575858	0.359077	-0.0448697	0.180867	1.07036	0.956122	1.19826	0.896294
GCST90274817	finn-b-I9_PAD	Peripheral artery disease || id:finn-b-I9_PAD	Interleukin-8 levels	Inverse variance weighted	2	0.0357553	0.191302	0.851735	-0.339197	0.410707	1.0364	0.712342	1.50788	0.920579
GCST90274818	finn-b-I9_PAD	Peripheral artery disease || id:finn-b-I9_PAD	Latency-associated peptide transforming growth factor beta 1 levels	Inverse variance weighted	2	0.0452937	0.0917259	0.621452	-0.134489	0.225076	1.04634	0.874162	1.25242	0.896047
GCST90274820	finn-b-I9_PAD	Peripheral artery disease || id:finn-b-I9_PAD	Leukemia inhibitory factor receptor levels	Inverse variance weighted (multiplicative random effects)	3	-0.0821986	0.121934	0.500233	-0.32119	0.156792	0.921089	0.725286	1.16975	0.896047
GCST90274820	finn-b-I9_PAD	Peripheral artery disease || id:finn-b-I9_PAD	Leukemia inhibitory factor receptor levels	MR Egger	3	-0.118988	0.356069	0.794686	-0.816883	0.578906	0.887818	0.441807	1.78409	0.924876
GCST90274820	finn-b-I9_PAD	Peripheral artery disease || id:finn-b-I9_PAD	Leukemia inhibitory factor receptor levels	Weighted median	3	-0.168782	0.0777471	0.0299377	-0.321167	-0.016398	0.844693	0.725302	0.983736	0.581182
GCST90274820	finn-b-I9_PAD	Peripheral artery disease || id:finn-b-I9_PAD	Leukemia inhibitory factor receptor levels	Weighted mode	3	-0.175369	0.0802613	0.160501	-0.332681	-0.0180569	0.839147	0.716999	0.982105	0.896294
GCST90274821	finn-b-I9_PAD	Peripheral artery disease || id:finn-b-I9_PAD	Monocyte chemoattractant protein-1 levels	Inverse variance weighted	4	0.0429498	0.07175	0.549437	-0.0976801	0.18358	1.04389	0.906939	1.20151	0.896047
GCST90274821	finn-b-I9_PAD	Peripheral artery disease || id:finn-b-I9_PAD	Monocyte chemoattractant protein-1 levels	MR Egger	4	-0.04262	0.1544	0.808428	-0.345244	0.260004	0.958275	0.708048	1.29693	0.924876
GCST90274821	finn-b-I9_PAD	Peripheral artery disease || id:finn-b-I9_PAD	Monocyte chemoattractant protein-1 levels	Weighted median	4	0.029954	0.0798628	0.70761	-0.126577	0.186485	1.03041	0.881106	1.20501	0.978503
GCST90274821	finn-b-I9_PAD	Peripheral artery disease || id:finn-b-I9_PAD	Monocyte chemoattractant protein-1 levels	Weighted mode	4	0.0360239	0.0943016	0.72791	-0.148807	0.220855	1.03668	0.861735	1.24714	0.96853
GCST90274822	finn-b-I9_PAD	Peripheral artery disease || id:finn-b-I9_PAD	Monocyte chemoattractant protein 2 levels	Inverse variance weighted	2	0.0877192	0.104657	0.401942	-0.117409	0.292847	1.09168	0.889222	1.34024	0.896047
GCST90274823	finn-b-I9_PAD	Peripheral artery disease || id:finn-b-I9_PAD	Monocyte chemoattractant protein-3 levels	Inverse variance weighted	5	0.014622	0.0792577	0.853632	-0.140723	0.169967	1.01473	0.86873	1.18527	0.920579
GCST90274823	finn-b-I9_PAD	Peripheral artery disease || id:finn-b-I9_PAD	Monocyte chemoattractant protein-3 levels	MR Egger	5	0.0537604	0.182756	0.787811	-0.304442	0.411962	1.05523	0.737535	1.50978	0.924876
GCST90274823	finn-b-I9_PAD	Peripheral artery disease || id:finn-b-I9_PAD	Monocyte chemoattractant protein-3 levels	Weighted median	5	0.00937688	0.094669	0.921099	-0.176174	0.194928	1.00942	0.838472	1.21522	0.978503
GCST90274823	finn-b-I9_PAD	Peripheral artery disease || id:finn-b-I9_PAD	Monocyte chemoattractant protein-3 levels	Weighted mode	5	0.0089232	0.106639	0.937334	-0.200089	0.217935	1.00896	0.818658	1.24351	0.96853
GCST90274824	finn-b-I9_PAD	Peripheral artery disease || id:finn-b-I9_PAD	Monocyte chemoattractant protein-4 levels	Inverse variance weighted	6	0.0223172	0.0523025	0.669601	-0.0801956	0.12483	1.02257	0.922936	1.13296	0.902506
GCST90274824	finn-b-I9_PAD	Peripheral artery disease || id:finn-b-I9_PAD	Monocyte chemoattractant protein-4 levels	MR Egger	6	-0.127167	0.153498	0.453977	-0.428023	0.173688	0.880586	0.651797	1.18968	0.924876
GCST90274824	finn-b-I9_PAD	Peripheral artery disease || id:finn-b-I9_PAD	Monocyte chemoattractant protein-4 levels	Weighted median	6	0.0503707	0.0667078	0.450192	-0.0803766	0.181118	1.05166	0.922769	1.19856	0.881627
GCST90274824	finn-b-I9_PAD	Peripheral artery disease || id:finn-b-I9_PAD	Monocyte chemoattractant protein-4 levels	Weighted mode	6	0.0799673	0.0959691	0.442669	-0.108132	0.268067	1.08325	0.897509	1.30743	0.896294
GCST90274825	finn-b-I9_PAD	Peripheral artery disease || id:finn-b-I9_PAD	Macrophage inflammatory protein 1a levels	Inverse variance weighted (multiplicative random effects)	6	0.00574517	0.106211	0.956862	-0.202428	0.213918	1.00576	0.816745	1.23852	0.972548
GCST90274825	finn-b-I9_PAD	Peripheral artery disease || id:finn-b-I9_PAD	Macrophage inflammatory protein 1a levels	MR Egger	6	-0.149737	0.1859	0.465704	-0.514101	0.214628	0.860935	0.598038	1.2394	0.924876
GCST90274825	finn-b-I9_PAD	Peripheral artery disease || id:finn-b-I9_PAD	Macrophage inflammatory protein 1a levels	Weighted median	6	-0.0364095	0.0580755	0.530702	-0.150237	0.0774184	0.964245	0.860504	1.08049	0.923815
GCST90274825	finn-b-I9_PAD	Peripheral artery disease || id:finn-b-I9_PAD	Macrophage inflammatory protein 1a levels	Weighted mode	6	-0.0454538	0.0563424	0.456458	-0.155885	0.0649773	0.955564	0.855658	1.06713	0.896294
GCST90274826	finn-b-I9_PAD	Peripheral artery disease || id:finn-b-I9_PAD	Matrix metalloproteinase-1 levels	Inverse variance weighted	7	0.0316088	0.0729007	0.664589	-0.111277	0.174494	1.03211	0.894691	1.19064	0.902506
GCST90274826	finn-b-I9_PAD	Peripheral artery disease || id:finn-b-I9_PAD	Matrix metalloproteinase-1 levels	MR Egger	7	0.0268164	0.1402	0.855837	-0.247976	0.301609	1.02718	0.780379	1.35203	0.924876
GCST90274826	finn-b-I9_PAD	Peripheral artery disease || id:finn-b-I9_PAD	Matrix metalloproteinase-1 levels	Weighted median	7	0.0268239	0.0915968	0.769639	-0.152706	0.206354	1.02719	0.858382	1.22919	0.978503
GCST90274826	finn-b-I9_PAD	Peripheral artery disease || id:finn-b-I9_PAD	Matrix metalloproteinase-1 levels	Weighted mode	7	0.0288879	0.107734	0.797571	-0.182271	0.240047	1.02931	0.833376	1.27131	0.96853
GCST90274827	finn-b-I9_PAD	Peripheral artery disease || id:finn-b-I9_PAD	Matrix metalloproteinase-10 levels	Inverse variance weighted	5	-0.0572357	0.0661857	0.387163	-0.18696	0.0724884	0.944371	0.829477	1.07518	0.896047
GCST90274827	finn-b-I9_PAD	Peripheral artery disease || id:finn-b-I9_PAD	Matrix metalloproteinase-10 levels	MR Egger	5	0.042744	0.116889	0.738867	-0.186358	0.271846	1.04367	0.829976	1.31239	0.924876
GCST90274827	finn-b-I9_PAD	Peripheral artery disease || id:finn-b-I9_PAD	Matrix metalloproteinase-10 levels	Weighted median	5	-0.0777723	0.0754329	0.302535	-0.225621	0.0700761	0.925175	0.798021	1.07259	0.879848
GCST90274827	finn-b-I9_PAD	Peripheral artery disease || id:finn-b-I9_PAD	Matrix metalloproteinase-10 levels	Weighted mode	5	-0.094718	0.0903478	0.353633	-0.2718	0.0823636	0.909629	0.762007	1.08585	0.896294
GCST90274830	finn-b-I9_PAD	Peripheral artery disease || id:finn-b-I9_PAD	Osteoprotegerin levels	Inverse variance weighted (multiplicative random effects)	4	-0.0438427	0.133505	0.74261	-0.305512	0.217827	0.957104	0.736746	1.24337	0.91462
GCST90274830	finn-b-I9_PAD	Peripheral artery disease || id:finn-b-I9_PAD	Osteoprotegerin levels	MR Egger	4	-1.49309	0.487075	0.0919738	-2.44776	-0.53842	0.224678	0.0864875	0.58367	0.924876
GCST90274830	finn-b-I9_PAD	Peripheral artery disease || id:finn-b-I9_PAD	Osteoprotegerin levels	Weighted median	4	-0.0195405	0.0933184	0.834139	-0.202445	0.163364	0.980649	0.816732	1.17746	0.978503
GCST90274830	finn-b-I9_PAD	Peripheral artery disease || id:finn-b-I9_PAD	Osteoprotegerin levels	Weighted mode	4	-0.00733277	0.116455	0.953754	-0.235585	0.220919	0.992694	0.790109	1.24722	0.96853
GCST90274831	finn-b-I9_PAD	Peripheral artery disease || id:finn-b-I9_PAD	Oncostatin-M levels	Inverse variance weighted (multiplicative random effects)	4	0.18851	0.246397	0.444234	-0.294429	0.671448	1.20745	0.744957	1.95707	0.896047
GCST90274831	finn-b-I9_PAD	Peripheral artery disease || id:finn-b-I9_PAD	Oncostatin-M levels	MR Egger	4	-1.03425	0.469956	0.158727	-1.95536	-0.113136	0.355493	0.141513	0.893029	0.924876
GCST90274831	finn-b-I9_PAD	Peripheral artery disease || id:finn-b-I9_PAD	Oncostatin-M levels	Weighted median	4	0.0602696	0.131569	0.646891	-0.197605	0.318144	1.06212	0.820694	1.37457	0.978503
GCST90274831	finn-b-I9_PAD	Peripheral artery disease || id:finn-b-I9_PAD	Oncostatin-M levels	Weighted mode	4	0.0291205	0.149172	0.857699	-0.263257	0.321498	1.02955	0.768544	1.37919	0.96853
GCST90274833	finn-b-I9_PAD	Peripheral artery disease || id:finn-b-I9_PAD	Stem cell factor levels	Inverse variance weighted	9	-0.0245237	0.0804462	0.760483	-0.182198	0.133151	0.975775	0.833436	1.14242	0.91462
GCST90274833	finn-b-I9_PAD	Peripheral artery disease || id:finn-b-I9_PAD	Stem cell factor levels	MR Egger	9	0.0221497	0.179379	0.905198	-0.329434	0.373733	1.0224	0.719331	1.45315	0.924876
GCST90274833	finn-b-I9_PAD	Peripheral artery disease || id:finn-b-I9_PAD	Stem cell factor levels	Weighted median	9	0.00488968	0.0813019	0.952042	-0.154462	0.164241	1.0049	0.856876	1.1785	0.978503
GCST90274833	finn-b-I9_PAD	Peripheral artery disease || id:finn-b-I9_PAD	Stem cell factor levels	Weighted mode	9	0.0677042	0.0867677	0.457682	-0.10236	0.237769	1.07005	0.902704	1.26842	0.896294
GCST90274835	finn-b-I9_PAD	Peripheral artery disease || id:finn-b-I9_PAD	Signaling lymphocytic activation molecule levels	Inverse variance weighted (multiplicative random effects)	5	0.146117	0.225391	0.516802	-0.295649	0.587882	1.15733	0.744049	1.80017	0.896047
GCST90274835	finn-b-I9_PAD	Peripheral artery disease || id:finn-b-I9_PAD	Signaling lymphocytic activation molecule levels	MR Egger	5	-0.679039	1.26927	0.629773	-3.1668	1.80872	0.507104	0.0421382	6.10264	0.924876
GCST90274835	finn-b-I9_PAD	Peripheral artery disease || id:finn-b-I9_PAD	Signaling lymphocytic activation molecule levels	Weighted median	5	-0.0397083	0.148732	0.789485	-0.331222	0.251806	0.96107	0.718045	1.28635	0.978503
GCST90274835	finn-b-I9_PAD	Peripheral artery disease || id:finn-b-I9_PAD	Signaling lymphocytic activation molecule levels	Weighted mode	5	-0.171339	0.185766	0.408551	-0.535441	0.192763	0.842536	0.585411	1.2126	0.896294
GCST90274836	finn-b-I9_PAD	Peripheral artery disease || id:finn-b-I9_PAD	Sulfotransferase 1A1 levels	Inverse variance weighted	2	0.0749926	0.115103	0.514708	-0.15061	0.300595	1.07788	0.860183	1.35066	0.896047
GCST90274838	finn-b-I9_PAD	Peripheral artery disease || id:finn-b-I9_PAD	Transforming growth factor-alpha levels	Inverse variance weighted	2	0.107865	0.172697	0.532239	-0.230622	0.446352	1.1139	0.79404	1.5626	0.896047
GCST90274840	finn-b-I9_PAD	Peripheral artery disease || id:finn-b-I9_PAD	TNF-beta levels	Inverse variance weighted (multiplicative random effects)	5	0.0391771	0.0709545	0.58085	-0.0998938	0.178248	1.03995	0.904934	1.19512	0.896047
GCST90274840	finn-b-I9_PAD	Peripheral artery disease || id:finn-b-I9_PAD	TNF-beta levels	MR Egger	5	-0.0362862	0.116901	0.776572	-0.265413	0.19284	0.964364	0.766889	1.21269	0.924876
GCST90274840	finn-b-I9_PAD	Peripheral artery disease || id:finn-b-I9_PAD	TNF-beta levels	Weighted median	5	0.00776854	0.0387742	0.841204	-0.0682288	0.0837659	1.0078	0.934047	1.08737	0.978503
GCST90274840	finn-b-I9_PAD	Peripheral artery disease || id:finn-b-I9_PAD	TNF-beta levels	Weighted mode	5	0.00229682	0.0431229	0.960077	-0.0822242	0.0868178	1.0023	0.921065	1.0907	0.96853
GCST90274841	finn-b-I9_PAD	Peripheral artery disease || id:finn-b-I9_PAD	Tumor necrosis factor receptor superfamily member 9 levels	Inverse variance weighted	2	0.179028	0.334994	0.59305	-0.47756	0.835615	1.19605	0.620295	2.30623	0.896047
GCST90274842	finn-b-I9_PAD	Peripheral artery disease || id:finn-b-I9_PAD	Tumor necrosis factor ligand superfamily member 14 levels	Inverse variance weighted	4	-0.00886016	0.0684106	0.896951	-0.142945	0.125225	0.991179	0.866802	1.1334	0.931853
GCST90274842	finn-b-I9_PAD	Peripheral artery disease || id:finn-b-I9_PAD	Tumor necrosis factor ligand superfamily member 14 levels	MR Egger	4	0.0218929	0.103168	0.851609	-0.180317	0.224102	1.02213	0.835006	1.2512	0.924876
GCST90274842	finn-b-I9_PAD	Peripheral artery disease || id:finn-b-I9_PAD	Tumor necrosis factor ligand superfamily member 14 levels	Weighted median	4	0.000544762	0.0727105	0.994022	-0.141968	0.143057	1.00054	0.867649	1.1538	0.994022
GCST90274842	finn-b-I9_PAD	Peripheral artery disease || id:finn-b-I9_PAD	Tumor necrosis factor ligand superfamily member 14 levels	Weighted mode	4	0.00332478	0.0775378	0.968492	-0.148649	0.155299	1.00333	0.861871	1.16801	0.96853
GCST90274843	finn-b-I9_PAD	Peripheral artery disease || id:finn-b-I9_PAD	TNF-related apoptosis-inducing ligand levels	Inverse variance weighted (multiplicative random effects)	8	0.0240732	0.0615198	0.69557	-0.0965056	0.144652	1.02437	0.908005	1.15564	0.91462
GCST90274843	finn-b-I9_PAD	Peripheral artery disease || id:finn-b-I9_PAD	TNF-related apoptosis-inducing ligand levels	MR Egger	8	-0.129636	0.076909	0.142856	-0.280377	0.0211061	0.878415	0.755499	1.02133	0.924876
GCST90274843	finn-b-I9_PAD	Peripheral artery disease || id:finn-b-I9_PAD	TNF-related apoptosis-inducing ligand levels	Weighted median	8	-0.00596416	0.0545697	0.912969	-0.112921	0.100992	0.994054	0.893221	1.10627	0.978503
GCST90274843	finn-b-I9_PAD	Peripheral artery disease || id:finn-b-I9_PAD	TNF-related apoptosis-inducing ligand levels	Weighted mode	8	-0.00225013	0.0550376	0.96853	-0.110124	0.105623	0.997752	0.895723	1.1114	0.96853
GCST90274844	finn-b-I9_PAD	Peripheral artery disease || id:finn-b-I9_PAD	TNF-related activation-induced cytokine levels	Inverse variance weighted	7	0.0432368	0.0699272	0.53637	-0.0938205	0.180294	1.04419	0.910446	1.19757	0.896047
GCST90274844	finn-b-I9_PAD	Peripheral artery disease || id:finn-b-I9_PAD	TNF-related activation-induced cytokine levels	MR Egger	7	0.132985	0.161518	0.447787	-0.18359	0.449561	1.14223	0.832277	1.56762	0.924876
GCST90274844	finn-b-I9_PAD	Peripheral artery disease || id:finn-b-I9_PAD	TNF-related activation-induced cytokine levels	Weighted median	7	0.0791693	0.0728949	0.277446	-0.0637046	0.222043	1.08239	0.938282	1.24863	0.879848
GCST90274844	finn-b-I9_PAD	Peripheral artery disease || id:finn-b-I9_PAD	TNF-related activation-induced cytokine levels	Weighted mode	7	0.105142	0.082819	0.251266	-0.0571834	0.267467	1.11087	0.944421	1.30665	0.896294
GCST90274846	finn-b-I9_PAD	Peripheral artery disease || id:finn-b-I9_PAD	Tumor necrosis factor ligand superfamily member 12 levels	Inverse variance weighted	5	0.0264151	0.151062	0.861187	-0.269666	0.322496	1.02677	0.763635	1.38057	0.920579
GCST90274846	finn-b-I9_PAD	Peripheral artery disease || id:finn-b-I9_PAD	Tumor necrosis factor ligand superfamily member 12 levels	MR Egger	5	-0.373212	0.604108	0.580442	-1.55726	0.81084	0.688519	0.210712	2.2498	0.924876
GCST90274846	finn-b-I9_PAD	Peripheral artery disease || id:finn-b-I9_PAD	Tumor necrosis factor ligand superfamily member 12 levels	Weighted median	5	0.0563339	0.158455	0.722199	-0.254237	0.366905	1.05795	0.775508	1.44326	0.978503
GCST90274846	finn-b-I9_PAD	Peripheral artery disease || id:finn-b-I9_PAD	Tumor necrosis factor ligand superfamily member 12 levels	Weighted mode	5	0.0945417	0.222117	0.692273	-0.340808	0.529892	1.09916	0.711195	1.69875	0.96853
GCST90274847	finn-b-I9_PAD	Peripheral artery disease || id:finn-b-I9_PAD	Urokinase-type plasminogen activator levels	Inverse variance weighted	6	-0.0546319	0.0922744	0.553811	-0.23549	0.126226	0.946834	0.790184	1.13454	0.896047
GCST90274847	finn-b-I9_PAD	Peripheral artery disease || id:finn-b-I9_PAD	Urokinase-type plasminogen activator levels	MR Egger	6	0.0735275	0.201907	0.734168	-0.32221	0.469265	1.0763	0.724546	1.59882	0.924876
GCST90274847	finn-b-I9_PAD	Peripheral artery disease || id:finn-b-I9_PAD	Urokinase-type plasminogen activator levels	Weighted median	6	0.00973274	0.0938081	0.917366	-0.174131	0.193597	1.00978	0.840187	1.21361	0.978503
GCST90274847	finn-b-I9_PAD	Peripheral artery disease || id:finn-b-I9_PAD	Urokinase-type plasminogen activator levels	Weighted mode	6	0.0252276	0.102716	0.81575	-0.176095	0.22655	1.02555	0.838538	1.25427	0.96853
GCST90274848	finn-b-I9_PAD	Peripheral artery disease || id:finn-b-I9_PAD	Vascular endothelial growth factor A levels	Inverse variance weighted	5	0.0527796	0.0473114	0.264602	-0.0399507	0.14551	1.0542	0.960837	1.15663	0.896047
GCST90274848	finn-b-I9_PAD	Peripheral artery disease || id:finn-b-I9_PAD	Vascular endothelial growth factor A levels	MR Egger	5	-0.0232881	0.0808369	0.792037	-0.181728	0.135152	0.976981	0.833828	1.14471	0.924876
GCST90274848	finn-b-I9_PAD	Peripheral artery disease || id:finn-b-I9_PAD	Vascular endothelial growth factor A levels	Weighted median	5	0.0432804	0.0406055	0.28648	-0.0363064	0.122867	1.04423	0.964345	1.13073	0.879848
GCST90274848	finn-b-I9_PAD	Peripheral artery disease || id:finn-b-I9_PAD	Vascular endothelial growth factor A levels	Weighted mode	5	0.0430637	0.0426274	0.369529	-0.0404859	0.126613	1.044	0.960323	1.13498	0.896294
