# Supplementary material for: Causal association between circulating inflammatory proteins and peripheral artery disease: a bidirectional two-sample Mendelian randomization study
Source: Front Immunol. 2024 Aug 16;15:1432041. doi: 10.3389/fimmu.2024.1432041 (PMC11361930; doi:10.3389/fimmu.2024.1432041)
Supplement: Supplementary Table 5 — MR analysis results of 91 inflammatory proteins on PAD from UK Biobank. [file Table5.xlsx]

## Sheet: S5
MR analysis results of 91 inflammatory proteins on PAD from UK Biobank
id.exposure	id.outcome	outcome	exposure	method	nsnp	b	se	pval	lo_ci	up_ci	or	or_lci95	or_uci95	p_fdr
GCST90274758	ukb-d-I9_PAD	Peripheral artery disease || id:ukb-d-I9_PAD	Eukaryotic translation initiation factor 4E-binding protein 1 levels	Inverse variance weighted	2	-0.00072112	0.00134889	0.592924	-0.00336494	0.0019227	0.999279	0.996641	1.00192	0.873172
GCST90274762	ukb-d-I9_PAD	Peripheral artery disease || id:ukb-d-I9_PAD	beta-nerve growth factor levels	Inverse variance weighted	2	-0.000833739	0.001279	0.514486	-0.00334058	0.0016731	0.999167	0.996665	1.00167	0.835666
GCST90274764	ukb-d-I9_PAD	Peripheral artery disease || id:ukb-d-I9_PAD	Eotaxin levels	Inverse variance weighted	6	-0.00056512	0.000546053	0.300708	-0.00163538	0.000505145	0.999435	0.998366	1.00051	0.815211
GCST90274764	ukb-d-I9_PAD	Peripheral artery disease || id:ukb-d-I9_PAD	Eotaxin levels	MR Egger	6	-0.00115067	0.00105688	0.337469	-0.00322216	0.000920809	0.99885	0.996783	1.00092	0.944698
GCST90274764	ukb-d-I9_PAD	Peripheral artery disease || id:ukb-d-I9_PAD	Eotaxin levels	Weighted median	6	-0.000490875	0.000665452	0.460723	-0.00179516	0.00081341	0.999509	0.998206	1.00081	0.918474
GCST90274764	ukb-d-I9_PAD	Peripheral artery disease || id:ukb-d-I9_PAD	Eotaxin levels	Weighted mode	6	-0.000503936	0.00076901	0.541218	-0.0020112	0.00100332	0.999496	0.997991	1.001	0.948097
GCST90274766	ukb-d-I9_PAD	Peripheral artery disease || id:ukb-d-I9_PAD	C-C motif chemokine 20 levels	Inverse variance weighted	2	-0.0018782	0.00149552	0.209158	-0.00480942	0.00105302	0.998124	0.995202	1.00105	0.732055
GCST90274767	ukb-d-I9_PAD	Peripheral artery disease || id:ukb-d-I9_PAD	C-C motif chemokine 23 levels	Inverse variance weighted	4	-0.000184761	0.000443108	0.676704	-0.00105325	0.000683732	0.999815	0.998947	1.00068	0.879342
GCST90274767	ukb-d-I9_PAD	Peripheral artery disease || id:ukb-d-I9_PAD	C-C motif chemokine 23 levels	MR Egger	4	-0.00149441	0.00158832	0.446088	-0.00460751	0.00161869	0.998507	0.995403	1.00162	0.944698
GCST90274767	ukb-d-I9_PAD	Peripheral artery disease || id:ukb-d-I9_PAD	C-C motif chemokine 23 levels	Weighted median	4	-0.000213699	0.000386856	0.580675	-0.000971937	0.000544539	0.999786	0.999029	1.00054	0.918474
GCST90274767	ukb-d-I9_PAD	Peripheral artery disease || id:ukb-d-I9_PAD	C-C motif chemokine 23 levels	Weighted mode	4	-0.000317628	0.000419603	0.50409	-0.00114005	0.000504794	0.999682	0.998861	1.0005	0.948097
GCST90274770	ukb-d-I9_PAD	Peripheral artery disease || id:ukb-d-I9_PAD	C-C motif chemokine 4 levels	Inverse variance weighted	4	0.00040648	0.000290477	0.161708	-0.000162856	0.000975816	1.00041	0.999837	1.00098	0.709095
GCST90274770	ukb-d-I9_PAD	Peripheral artery disease || id:ukb-d-I9_PAD	C-C motif chemokine 4 levels	MR Egger	4	0.000258105	0.000941737	0.809741	-0.0015877	0.00210391	1.00026	0.998414	1.00211	0.944698
GCST90274770	ukb-d-I9_PAD	Peripheral artery disease || id:ukb-d-I9_PAD	C-C motif chemokine 4 levels	Weighted median	4	0.000396362	0.000294513	0.17836	-0.000180884	0.000973608	1.0004	0.999819	1.00097	0.806834
GCST90274770	ukb-d-I9_PAD	Peripheral artery disease || id:ukb-d-I9_PAD	C-C motif chemokine 4 levels	Weighted mode	4	0.00039062	0.000320151	0.309586	-0.000236876	0.00101812	1.00039	0.999763	1.00102	0.948097
GCST90274771	ukb-d-I9_PAD	Peripheral artery disease || id:ukb-d-I9_PAD	Natural killer cell receptor 2B4 levels	Inverse variance weighted (multiplicative random effects)	6	0.00022235	0.000809808	0.783646	-0.00136487	0.00180957	1.00022	0.998636	1.00181	0.904565
GCST90274771	ukb-d-I9_PAD	Peripheral artery disease || id:ukb-d-I9_PAD	Natural killer cell receptor 2B4 levels	MR Egger	6	0.00162125	0.00186795	0.434402	-0.00203993	0.00528242	1.00162	0.997962	1.0053	0.944698
GCST90274771	ukb-d-I9_PAD	Peripheral artery disease || id:ukb-d-I9_PAD	Natural killer cell receptor 2B4 levels	Weighted median	6	8.76105e-05	0.0006183	0.88732	-0.00112426	0.00129948	1.00009	0.998876	1.0013	0.918474
GCST90274771	ukb-d-I9_PAD	Peripheral artery disease || id:ukb-d-I9_PAD	Natural killer cell receptor 2B4 levels	Weighted mode	6	6.81775e-05	0.000725178	0.928749	-0.00135317	0.00148953	1.00007	0.998648	1.00149	0.948097
GCST90274774	ukb-d-I9_PAD	Peripheral artery disease || id:ukb-d-I9_PAD	T-cell surface glycoprotein CD6 isoform levels	Inverse variance weighted (multiplicative random effects)	3	-0.000148999	0.000680614	0.826713	-0.001483	0.001185	0.999851	0.998518	1.00119	0.904565
GCST90274774	ukb-d-I9_PAD	Peripheral artery disease || id:ukb-d-I9_PAD	T-cell surface glycoprotein CD6 isoform levels	MR Egger	3	-0.0011737	0.00075462	0.363762	-0.00265276	0.000305355	0.998827	0.997351	1.00031	0.944698
GCST90274774	ukb-d-I9_PAD	Peripheral artery disease || id:ukb-d-I9_PAD	T-cell surface glycoprotein CD6 isoform levels	Weighted median	3	-0.000322657	0.000328118	0.325433	-0.000965769	0.000320456	0.999677	0.999035	1.00032	0.806834
GCST90274774	ukb-d-I9_PAD	Peripheral artery disease || id:ukb-d-I9_PAD	T-cell surface glycoprotein CD6 isoform levels	Weighted mode	3	-0.000395282	0.000321588	0.344002	-0.0010256	0.000235031	0.999605	0.998975	1.00024	0.948097
GCST90274775	ukb-d-I9_PAD	Peripheral artery disease || id:ukb-d-I9_PAD	CUB domain-containing protein 1 levels	Inverse variance weighted	4	-0.000215942	0.000458562	0.637704	-0.00111472	0.00068284	0.999784	0.998886	1.00068	0.873377
GCST90274775	ukb-d-I9_PAD	Peripheral artery disease || id:ukb-d-I9_PAD	CUB domain-containing protein 1 levels	MR Egger	4	-0.000379852	0.00100289	0.741295	-0.00234551	0.00158581	0.99962	0.997657	1.00159	0.944698
GCST90274775	ukb-d-I9_PAD	Peripheral artery disease || id:ukb-d-I9_PAD	CUB domain-containing protein 1 levels	Weighted median	4	-0.000278485	0.000524939	0.595759	-0.00130737	0.000750396	0.999722	0.998693	1.00075	0.918474
GCST90274775	ukb-d-I9_PAD	Peripheral artery disease || id:ukb-d-I9_PAD	CUB domain-containing protein 1 levels	Weighted mode	4	-0.000333905	0.000584467	0.607792	-0.00147946	0.00081165	0.999666	0.998522	1.00081	0.948097
GCST90274777	ukb-d-I9_PAD	Peripheral artery disease || id:ukb-d-I9_PAD	Cystatin D levels	Inverse variance weighted	7	0.000689386	0.000316278	0.0292808	6.94817e-05	0.00130929	1.00069	1.00007	1.00131	0.409269
GCST90274777	ukb-d-I9_PAD	Peripheral artery disease || id:ukb-d-I9_PAD	Cystatin D levels	MR Egger	7	0.000903586	0.000510431	0.136905	-9.68583e-05	0.00190403	1.0009	0.999903	1.00191	0.944698
GCST90274777	ukb-d-I9_PAD	Peripheral artery disease || id:ukb-d-I9_PAD	Cystatin D levels	Weighted median	7	0.000760623	0.000350415	0.029959	7.38087e-05	0.00144744	1.00076	1.00007	1.00145	0.343563
GCST90274777	ukb-d-I9_PAD	Peripheral artery disease || id:ukb-d-I9_PAD	Cystatin D levels	Weighted mode	7	0.000794746	0.000360308	0.06955	8.85427e-05	0.00150095	1.0008	1.00009	1.0015	0.948097
GCST90274778	ukb-d-I9_PAD	Peripheral artery disease || id:ukb-d-I9_PAD	Fractalkine levels	Inverse variance weighted	4	0.000212147	0.00126152	0.866451	-0.00226042	0.00268472	1.00021	0.997742	1.00269	0.909773
GCST90274778	ukb-d-I9_PAD	Peripheral artery disease || id:ukb-d-I9_PAD	Fractalkine levels	MR Egger	4	0.00221372	0.00751115	0.795981	-0.0125081	0.0169356	1.00222	0.98757	1.01708	0.944698
GCST90274778	ukb-d-I9_PAD	Peripheral artery disease || id:ukb-d-I9_PAD	Fractalkine levels	Weighted median	4	0.000493002	0.00122342	0.68697	-0.0019049	0.00289091	1.00049	0.998097	1.0029	0.918474
GCST90274778	ukb-d-I9_PAD	Peripheral artery disease || id:ukb-d-I9_PAD	Fractalkine levels	Weighted mode	4	0.00018996	0.00172351	0.919197	-0.00318813	0.00356805	1.00019	0.996817	1.00357	0.948097
GCST90274779	ukb-d-I9_PAD	Peripheral artery disease || id:ukb-d-I9_PAD	C-X-C motif chemokine 1 levels	Inverse variance weighted	2	-0.000335316	0.00068345	0.623694	-0.00167488	0.00100425	0.999665	0.998327	1.001	0.873172
GCST90274781	ukb-d-I9_PAD	Peripheral artery disease || id:ukb-d-I9_PAD	C-X-C motif chemokine 11 levels	Inverse variance weighted	3	0.0024947	0.000614758	4.94901e-05	0.00128978	0.00369963	1.0025	1.00129	1.00371	0.00311788
GCST90274781	ukb-d-I9_PAD	Peripheral artery disease || id:ukb-d-I9_PAD	C-X-C motif chemokine 11 levels	MR Egger	3	0.00193933	0.00222936	0.54422	-0.00243021	0.00630888	1.00194	0.997573	1.00633	0.944698
GCST90274781	ukb-d-I9_PAD	Peripheral artery disease || id:ukb-d-I9_PAD	C-X-C motif chemokine 11 levels	Weighted median	3	0.00225167	0.000666197	0.000725142	0.000945928	0.00355742	1.00225	1.00095	1.00356	0.035532
GCST90274781	ukb-d-I9_PAD	Peripheral artery disease || id:ukb-d-I9_PAD	C-X-C motif chemokine 11 levels	Weighted mode	3	0.00218997	0.00080962	0.113811	0.000603109	0.00377682	1.00219	1.0006	1.00378	0.948097
GCST90274782	ukb-d-I9_PAD	Peripheral artery disease || id:ukb-d-I9_PAD	C-X-C motif chemokine 5 levels	Inverse variance weighted	7	0.000254144	0.000335966	0.449375	-0.000404349	0.000912637	1.00025	0.999596	1.00091	0.835666
GCST90274782	ukb-d-I9_PAD	Peripheral artery disease || id:ukb-d-I9_PAD	C-X-C motif chemokine 5 levels	MR Egger	7	3.015e-05	0.000608889	0.962425	-0.00116327	0.00122357	1.00003	0.998837	1.00122	0.964915
GCST90274782	ukb-d-I9_PAD	Peripheral artery disease || id:ukb-d-I9_PAD	C-X-C motif chemokine 5 levels	Weighted median	7	7.30486e-05	0.000377329	0.846494	-0.000666516	0.000812613	1.00007	0.999334	1.00081	0.918474
GCST90274782	ukb-d-I9_PAD	Peripheral artery disease || id:ukb-d-I9_PAD	C-X-C motif chemokine 5 levels	Weighted mode	7	0.000117751	0.000377614	0.765723	-0.000622373	0.000857874	1.00012	0.999378	1.00086	0.948097
GCST90274785	ukb-d-I9_PAD	Peripheral artery disease || id:ukb-d-I9_PAD	Delta and Notch-like epidermal growth factor-related receptor levels	Inverse variance weighted	4	0.00037652	0.000523131	0.471683	-0.000648817	0.00140186	1.00038	0.999351	1.0014	0.835666
GCST90274785	ukb-d-I9_PAD	Peripheral artery disease || id:ukb-d-I9_PAD	Delta and Notch-like epidermal growth factor-related receptor levels	MR Egger	4	0.00107611	0.00159521	0.569467	-0.00205051	0.00420272	1.00108	0.997952	1.00421	0.944698
GCST90274785	ukb-d-I9_PAD	Peripheral artery disease || id:ukb-d-I9_PAD	Delta and Notch-like epidermal growth factor-related receptor levels	Weighted median	4	0.000328279	0.000620207	0.596594	-0.000887327	0.00154389	1.00033	0.999113	1.00155	0.918474
GCST90274785	ukb-d-I9_PAD	Peripheral artery disease || id:ukb-d-I9_PAD	Delta and Notch-like epidermal growth factor-related receptor levels	Weighted mode	4	0.000308001	0.00070342	0.691095	-0.0010707	0.0016867	1.00031	0.99893	1.00169	0.948097
GCST90274786	ukb-d-I9_PAD	Peripheral artery disease || id:ukb-d-I9_PAD	Protein S100-A12 levels	Inverse variance weighted	2	0.00100228	0.000767078	0.191343	-0.000501196	0.00250575	1.001	0.999499	1.00251	0.709095
GCST90274788	ukb-d-I9_PAD	Peripheral artery disease || id:ukb-d-I9_PAD	Fibroblast growth factor 21 levels	Inverse variance weighted	4	0.000769318	0.000571015	0.17789	-0.000349871	0.00188851	1.00077	0.99965	1.00189	0.709095
GCST90274788	ukb-d-I9_PAD	Peripheral artery disease || id:ukb-d-I9_PAD	Fibroblast growth factor 21 levels	MR Egger	4	0.000304147	0.00258383	0.917052	-0.00476016	0.00536846	1.0003	0.995251	1.00538	0.964915
GCST90274788	ukb-d-I9_PAD	Peripheral artery disease || id:ukb-d-I9_PAD	Fibroblast growth factor 21 levels	Weighted median	4	0.000703295	0.000700427	0.315333	-0.000669542	0.00207613	1.0007	0.999331	1.00208	0.806834
GCST90274788	ukb-d-I9_PAD	Peripheral artery disease || id:ukb-d-I9_PAD	Fibroblast growth factor 21 levels	Weighted mode	4	0.000628696	0.000831709	0.504642	-0.00100145	0.00225885	1.00063	0.998999	1.00226	0.948097
GCST90274789	ukb-d-I9_PAD	Peripheral artery disease || id:ukb-d-I9_PAD	Fibroblast growth factor 23 levels	Inverse variance weighted	2	-0.000203638	0.00105633	0.847133	-0.00227405	0.00186677	0.999796	0.997729	1.00187	0.904565
GCST90274790	ukb-d-I9_PAD	Peripheral artery disease || id:ukb-d-I9_PAD	Fibroblast growth factor 5 levels	Inverse variance weighted	2	-0.000498701	0.00030513	0.102177	-0.00109676	9.9354e-05	0.999501	0.998904	1.0001	0.709095
GCST90274791	ukb-d-I9_PAD	Peripheral artery disease || id:ukb-d-I9_PAD	Fms-related tyrosine kinase 3 ligand levels	Inverse variance weighted	9	0.000835945	0.000446691	0.061287	-3.95682e-05	0.00171146	1.00084	0.99996	1.00171	0.482635
GCST90274791	ukb-d-I9_PAD	Peripheral artery disease || id:ukb-d-I9_PAD	Fms-related tyrosine kinase 3 ligand levels	MR Egger	9	0.000721835	0.000702344	0.338265	-0.00065476	0.00209843	1.00072	0.999345	1.0021	0.944698
GCST90274791	ukb-d-I9_PAD	Peripheral artery disease || id:ukb-d-I9_PAD	Fms-related tyrosine kinase 3 ligand levels	Weighted median	9	0.00104053	0.000493683	0.0350575	7.29141e-05	0.00200815	1.00104	1.00007	1.00201	0.343563
GCST90274791	ukb-d-I9_PAD	Peripheral artery disease || id:ukb-d-I9_PAD	Fms-related tyrosine kinase 3 ligand levels	Weighted mode	9	0.00102873	0.000554705	0.100769	-5.84904e-05	0.00211595	1.00103	0.999942	1.00212	0.948097
GCST90274792	ukb-d-I9_PAD	Peripheral artery disease || id:ukb-d-I9_PAD	Glial cell line-derived neurotrophic factor levels	Inverse variance weighted	5	0.000318437	0.000479733	0.506831	-0.00062184	0.00125871	1.00032	0.999378	1.00126	0.835666
GCST90274792	ukb-d-I9_PAD	Peripheral artery disease || id:ukb-d-I9_PAD	Glial cell line-derived neurotrophic factor levels	MR Egger	5	0.000896048	0.000823289	0.356048	-0.000717598	0.00250969	1.0009	0.999283	1.00251	0.944698
GCST90274792	ukb-d-I9_PAD	Peripheral artery disease || id:ukb-d-I9_PAD	Glial cell line-derived neurotrophic factor levels	Weighted median	5	0.000495102	0.000525143	0.345786	-0.000534179	0.00152438	1.0005	0.999466	1.00153	0.806834
GCST90274792	ukb-d-I9_PAD	Peripheral artery disease || id:ukb-d-I9_PAD	Glial cell line-derived neurotrophic factor levels	Weighted mode	5	0.000589134	0.000591501	0.375623	-0.000570209	0.00174848	1.00059	0.99943	1.00175	0.948097
GCST90274793	ukb-d-I9_PAD	Peripheral artery disease || id:ukb-d-I9_PAD	Hepatocyte growth factor levels	Inverse variance weighted	2	0.000877146	0.00092302	0.34196	-0.000931974	0.00268627	1.00088	0.999068	1.00269	0.815211
GCST90274795	ukb-d-I9_PAD	Peripheral artery disease || id:ukb-d-I9_PAD	Interleukin-10 levels	Inverse variance weighted	4	0.000784123	0.000752416	0.297347	-0.000690612	0.00225886	1.00078	0.99931	1.00226	0.815211
GCST90274795	ukb-d-I9_PAD	Peripheral artery disease || id:ukb-d-I9_PAD	Interleukin-10 levels	MR Egger	4	0.000886519	0.0048714	0.87237	-0.00866143	0.0104345	1.00089	0.991376	1.01049	0.964915
GCST90274795	ukb-d-I9_PAD	Peripheral artery disease || id:ukb-d-I9_PAD	Interleukin-10 levels	Weighted median	4	0.00102026	0.000916103	0.265412	-0.000775306	0.00281582	1.00102	0.999225	1.00282	0.806834
GCST90274795	ukb-d-I9_PAD	Peripheral artery disease || id:ukb-d-I9_PAD	Interleukin-10 levels	Weighted mode	4	0.00169977	0.00130072	0.282432	-0.000849635	0.00424917	1.0017	0.999151	1.00426	0.948097
GCST90274797	ukb-d-I9_PAD	Peripheral artery disease || id:ukb-d-I9_PAD	Interleukin-10 receptor subunit beta levels	Inverse variance weighted	3	-2.64764e-06	0.000343834	0.993856	-0.000676563	0.000671267	0.999997	0.999324	1.00067	0.993856
GCST90274797	ukb-d-I9_PAD	Peripheral artery disease || id:ukb-d-I9_PAD	Interleukin-10 receptor subunit beta levels	MR Egger	3	-0.000902352	0.00129116	0.611683	-0.00343303	0.00162832	0.999098	0.996573	1.00163	0.944698
GCST90274797	ukb-d-I9_PAD	Peripheral artery disease || id:ukb-d-I9_PAD	Interleukin-10 receptor subunit beta levels	Weighted median	3	-5.25953e-05	0.000327575	0.87244	-0.000694642	0.000589451	0.999947	0.999306	1.00059	0.918474
GCST90274797	ukb-d-I9_PAD	Peripheral artery disease || id:ukb-d-I9_PAD	Interleukin-10 receptor subunit beta levels	Weighted mode	3	-6.20359e-05	0.000348848	0.875237	-0.000745778	0.000621706	0.999938	0.999254	1.00062	0.948097
GCST90274798	ukb-d-I9_PAD	Peripheral artery disease || id:ukb-d-I9_PAD	Interleukin-12 subunit beta levels	Inverse variance weighted (multiplicative random effects)	13	0.000263693	0.000321075	0.411487	-0.000365615	0.000893	1.00026	0.999634	1.00089	0.835666
GCST90274798	ukb-d-I9_PAD	Peripheral artery disease || id:ukb-d-I9_PAD	Interleukin-12 subunit beta levels	MR Egger	13	0.00019825	0.000522173	0.711422	-0.000825208	0.00122171	1.0002	0.999175	1.00122	0.944698
GCST90274798	ukb-d-I9_PAD	Peripheral artery disease || id:ukb-d-I9_PAD	Interleukin-12 subunit beta levels	Weighted median	13	0.000168303	0.000275123	0.540712	-0.000370938	0.000707544	1.00017	0.999629	1.00071	0.918474
GCST90274798	ukb-d-I9_PAD	Peripheral artery disease || id:ukb-d-I9_PAD	Interleukin-12 subunit beta levels	Weighted mode	13	7.06673e-05	0.00026663	0.795477	-0.000451927	0.000593262	1.00007	0.999548	1.00059	0.948097
GCST90274802	ukb-d-I9_PAD	Peripheral artery disease || id:ukb-d-I9_PAD	Interleukin-17C levels	Inverse variance weighted	2	0.000354581	0.00106575	0.739356	-0.00173428	0.00244345	1.00035	0.998267	1.00245	0.896254
GCST90274804	ukb-d-I9_PAD	Peripheral artery disease || id:ukb-d-I9_PAD	interleukin-18 receptor 1 levels	Inverse variance weighted	2	0.00013335	0.000549849	0.808376	-0.000944355	0.00121106	1.00013	0.999056	1.00121	0.904565
GCST90274817	ukb-d-I9_PAD	Peripheral artery disease || id:ukb-d-I9_PAD	Interleukin-8 levels	Inverse variance weighted	2	-0.00269438	0.00125998	0.0324817	-0.00516393	-0.000224821	0.997309	0.994849	0.999775	0.409269
GCST90274818	ukb-d-I9_PAD	Peripheral artery disease || id:ukb-d-I9_PAD	Latency-associated peptide transforming growth factor beta 1 levels	Inverse variance weighted	2	0.00198941	0.0010285	0.0530772	-2.644e-05	0.00400527	1.00199	0.999974	1.00401	0.482635
GCST90274820	ukb-d-I9_PAD	Peripheral artery disease || id:ukb-d-I9_PAD	Leukemia inhibitory factor receptor levels	Inverse variance weighted	3	-0.000569462	0.000832489	0.493945	-0.00220114	0.00106222	0.999431	0.997801	1.00106	0.835666
GCST90274820	ukb-d-I9_PAD	Peripheral artery disease || id:ukb-d-I9_PAD	Leukemia inhibitory factor receptor levels	MR Egger	3	-0.00238628	0.00106947	0.268231	-0.00448244	-0.000290112	0.997617	0.995528	0.99971	0.944698
GCST90274820	ukb-d-I9_PAD	Peripheral artery disease || id:ukb-d-I9_PAD	Leukemia inhibitory factor receptor levels	Weighted median	3	-0.00072105	0.00060373	0.232351	-0.00190436	0.000462262	0.999279	0.998097	1.00046	0.806834
GCST90274820	ukb-d-I9_PAD	Peripheral artery disease || id:ukb-d-I9_PAD	Leukemia inhibitory factor receptor levels	Weighted mode	3	-0.000952203	0.000602211	0.254636	-0.00213254	0.00022813	0.999048	0.99787	1.00023	0.948097
GCST90274821	ukb-d-I9_PAD	Peripheral artery disease || id:ukb-d-I9_PAD	Monocyte chemoattractant protein-1 levels	Inverse variance weighted	4	-0.00027372	0.000542729	0.614022	-0.00133747	0.000790029	0.999726	0.998663	1.00079	0.873172
GCST90274821	ukb-d-I9_PAD	Peripheral artery disease || id:ukb-d-I9_PAD	Monocyte chemoattractant protein-1 levels	MR Egger	4	-0.000677939	0.00117507	0.622269	-0.00298108	0.0016252	0.999322	0.997023	1.00163	0.944698
GCST90274821	ukb-d-I9_PAD	Peripheral artery disease || id:ukb-d-I9_PAD	Monocyte chemoattractant protein-1 levels	Weighted median	4	-0.000348965	0.000602672	0.562569	-0.0015302	0.000832273	0.999651	0.998471	1.00083	0.918474
GCST90274821	ukb-d-I9_PAD	Peripheral artery disease || id:ukb-d-I9_PAD	Monocyte chemoattractant protein-1 levels	Weighted mode	4	-0.000423346	0.000650548	0.561603	-0.00169842	0.000851728	0.999577	0.998303	1.00085	0.948097
GCST90274822	ukb-d-I9_PAD	Peripheral artery disease || id:ukb-d-I9_PAD	Monocyte chemoattractant protein 2 levels	Inverse variance weighted	3	-0.000252592	0.000251378	0.31498	-0.000745293	0.00024011	0.999747	0.999255	1.00024	0.815211
GCST90274822	ukb-d-I9_PAD	Peripheral artery disease || id:ukb-d-I9_PAD	Monocyte chemoattractant protein 2 levels	MR Egger	3	-0.000361805	0.00038414	0.519056	-0.00111472	0.000391109	0.999638	0.998886	1.00039	0.944698
GCST90274822	ukb-d-I9_PAD	Peripheral artery disease || id:ukb-d-I9_PAD	Monocyte chemoattractant protein 2 levels	Weighted median	3	-0.000275315	0.000259601	0.288903	-0.000784134	0.000233503	0.999725	0.999216	1.00023	0.806834
GCST90274822	ukb-d-I9_PAD	Peripheral artery disease || id:ukb-d-I9_PAD	Monocyte chemoattractant protein 2 levels	Weighted mode	3	-0.000279198	0.000265662	0.403532	-0.000799895	0.000241499	0.999721	0.9992	1.00024	0.948097
GCST90274823	ukb-d-I9_PAD	Peripheral artery disease || id:ukb-d-I9_PAD	Monocyte chemoattractant protein-3 levels	Inverse variance weighted	5	-6.85243e-05	0.000602485	0.909447	-0.00124939	0.00111235	0.999931	0.998751	1.00111	0.939265
GCST90274823	ukb-d-I9_PAD	Peripheral artery disease || id:ukb-d-I9_PAD	Monocyte chemoattractant protein-3 levels	MR Egger	5	-0.000948488	0.0013241	0.525516	-0.00354372	0.00164674	0.999052	0.996463	1.00165	0.944698
GCST90274823	ukb-d-I9_PAD	Peripheral artery disease || id:ukb-d-I9_PAD	Monocyte chemoattractant protein-3 levels	Weighted median	5	-0.000101521	0.000737359	0.890492	-0.00154674	0.0013437	0.999898	0.998454	1.00134	0.918474
GCST90274823	ukb-d-I9_PAD	Peripheral artery disease || id:ukb-d-I9_PAD	Monocyte chemoattractant protein-3 levels	Weighted mode	5	-0.000327916	0.000903327	0.734968	-0.00209844	0.0014426	0.999672	0.997904	1.00144	0.948097
GCST90274826	ukb-d-I9_PAD	Peripheral artery disease || id:ukb-d-I9_PAD	Matrix metalloproteinase-1 levels	Inverse variance weighted	7	0.00018931	0.000554813	0.732943	-0.000898123	0.00127674	1.00019	0.999102	1.00128	0.896254
GCST90274826	ukb-d-I9_PAD	Peripheral artery disease || id:ukb-d-I9_PAD	Matrix metalloproteinase-1 levels	MR Egger	7	0.000583422	0.0010881	0.614817	-0.00154925	0.0027161	1.00058	0.998452	1.00272	0.944698
GCST90274826	ukb-d-I9_PAD	Peripheral artery disease || id:ukb-d-I9_PAD	Matrix metalloproteinase-1 levels	Weighted median	7	0.000257827	0.00068525	0.70673	-0.00108526	0.00160092	1.00026	0.998915	1.0016	0.918474
GCST90274826	ukb-d-I9_PAD	Peripheral artery disease || id:ukb-d-I9_PAD	Matrix metalloproteinase-1 levels	Weighted mode	7	0.000235381	0.000817741	0.783151	-0.00136739	0.00183815	1.00024	0.998634	1.00184	0.948097
GCST90274827	ukb-d-I9_PAD	Peripheral artery disease || id:ukb-d-I9_PAD	Matrix metalloproteinase-10 levels	Inverse variance weighted	5	-0.000719331	0.000335566	0.0320619	-0.00137704	-6.16226e-05	0.999281	0.998624	0.999938	0.409269
GCST90274827	ukb-d-I9_PAD	Peripheral artery disease || id:ukb-d-I9_PAD	Matrix metalloproteinase-10 levels	MR Egger	5	-0.000927036	0.000500357	0.160984	-0.00190774	5.36626e-05	0.999073	0.998094	1.00005	0.944698
GCST90274827	ukb-d-I9_PAD	Peripheral artery disease || id:ukb-d-I9_PAD	Matrix metalloproteinase-10 levels	Weighted median	5	-0.000684085	0.000377142	0.0696984	-0.00142328	5.51134e-05	0.999316	0.998578	1.00006	0.569203
GCST90274827	ukb-d-I9_PAD	Peripheral artery disease || id:ukb-d-I9_PAD	Matrix metalloproteinase-10 levels	Weighted mode	5	-0.00072495	0.000403621	0.146901	-0.00151605	6.61484e-05	0.999275	0.998485	1.00007	0.948097
GCST90274830	ukb-d-I9_PAD	Peripheral artery disease || id:ukb-d-I9_PAD	Osteoprotegerin levels	Inverse variance weighted	4	-0.000363571	0.000688563	0.597489	-0.00171316	0.000986013	0.999636	0.998288	1.00099	0.873172
GCST90274830	ukb-d-I9_PAD	Peripheral artery disease || id:ukb-d-I9_PAD	Osteoprotegerin levels	MR Egger	4	-0.00288513	0.00497044	0.620294	-0.0126272	0.00685693	0.997119	0.987452	1.00688	0.944698
GCST90274830	ukb-d-I9_PAD	Peripheral artery disease || id:ukb-d-I9_PAD	Osteoprotegerin levels	Weighted median	4	-0.00022405	0.000620672	0.718114	-0.00144057	0.000992467	0.999776	0.99856	1.00099	0.918474
GCST90274830	ukb-d-I9_PAD	Peripheral artery disease || id:ukb-d-I9_PAD	Osteoprotegerin levels	Weighted mode	4	-0.000187193	0.000718776	0.811383	-0.00159599	0.00122161	0.999813	0.998405	1.00122	0.948097
GCST90274835	ukb-d-I9_PAD	Peripheral artery disease || id:ukb-d-I9_PAD	Signaling lymphocytic activation molecule levels	Inverse variance weighted (multiplicative random effects)	7	0.000264596	0.000901684	0.769181	-0.0015027	0.0020319	1.00026	0.998498	1.00203	0.904565
GCST90274835	ukb-d-I9_PAD	Peripheral artery disease || id:ukb-d-I9_PAD	Signaling lymphocytic activation molecule levels	MR Egger	7	0.00153771	0.00268848	0.592101	-0.00373171	0.00680713	1.00154	0.996275	1.00683	0.944698
GCST90274835	ukb-d-I9_PAD	Peripheral artery disease || id:ukb-d-I9_PAD	Signaling lymphocytic activation molecule levels	Weighted median	7	0.000184371	0.000724057	0.799004	-0.00123478	0.00160352	1.00018	0.998766	1.0016	0.918474
GCST90274835	ukb-d-I9_PAD	Peripheral artery disease || id:ukb-d-I9_PAD	Signaling lymphocytic activation molecule levels	Weighted mode	7	0.000290745	0.000790991	0.725811	-0.0012596	0.00184109	1.00029	0.998741	1.00184	0.948097
GCST90274836	ukb-d-I9_PAD	Peripheral artery disease || id:ukb-d-I9_PAD	Sulfotransferase 1A1 levels	Inverse variance weighted	3	0.000730082	0.000524382	0.16384	-0.000297707	0.00175787	1.00073	0.999702	1.00176	0.709095
GCST90274836	ukb-d-I9_PAD	Peripheral artery disease || id:ukb-d-I9_PAD	Sulfotransferase 1A1 levels	MR Egger	3	0.00269262	0.00191014	0.392798	-0.00105125	0.00643649	1.0027	0.998949	1.00646	0.944698
GCST90274836	ukb-d-I9_PAD	Peripheral artery disease || id:ukb-d-I9_PAD	Sulfotransferase 1A1 levels	Weighted median	3	0.000864646	0.000580862	0.136604	-0.000273844	0.00200314	1.00087	0.999726	1.00201	0.806834
GCST90274836	ukb-d-I9_PAD	Peripheral artery disease || id:ukb-d-I9_PAD	Sulfotransferase 1A1 levels	Weighted mode	3	0.000894162	0.000605879	0.277987	-0.000293362	0.00208169	1.00089	0.999707	1.00208	0.948097
GCST90274838	ukb-d-I9_PAD	Peripheral artery disease || id:ukb-d-I9_PAD	Transforming growth factor-alpha levels	Inverse variance weighted	2	0.000780325	0.0012443	0.530581	-0.00165851	0.00321915	1.00078	0.998343	1.00322	0.835666
GCST90274840	ukb-d-I9_PAD	Peripheral artery disease || id:ukb-d-I9_PAD	TNF-beta levels	Inverse variance weighted (multiplicative random effects)	5	-0.000232085	0.000458556	0.612772	-0.00113085	0.000666685	0.999768	0.99887	1.00067	0.873172
GCST90274840	ukb-d-I9_PAD	Peripheral artery disease || id:ukb-d-I9_PAD	TNF-beta levels	MR Egger	5	-0.000702691	0.000775918	0.431894	-0.00222349	0.000818108	0.999298	0.997779	1.00082	0.944698
GCST90274840	ukb-d-I9_PAD	Peripheral artery disease || id:ukb-d-I9_PAD	TNF-beta levels	Weighted median	5	-0.000441751	0.00032178	0.169804	-0.00107244	0.000188938	0.999558	0.998928	1.00019	0.806834
GCST90274840	ukb-d-I9_PAD	Peripheral artery disease || id:ukb-d-I9_PAD	TNF-beta levels	Weighted mode	5	-0.000471605	0.000326731	0.22239	-0.001112	0.000168787	0.999529	0.998889	1.00017	0.948097
GCST90274841	ukb-d-I9_PAD	Peripheral artery disease || id:ukb-d-I9_PAD	Tumor necrosis factor receptor superfamily member 9 levels	Inverse variance weighted	2	-0.000617122	0.00185788	0.739765	-0.00425857	0.00302432	0.999383	0.99575	1.00303	0.896254
GCST90274843	ukb-d-I9_PAD	Peripheral artery disease || id:ukb-d-I9_PAD	TNF-related apoptosis-inducing ligand levels	Inverse variance weighted (multiplicative random effects)	8	-0.000970492	0.000509663	0.0568866	-0.00196943	2.84488e-05	0.99903	0.998033	1.00003	0.482635
GCST90274843	ukb-d-I9_PAD	Peripheral artery disease || id:ukb-d-I9_PAD	TNF-related apoptosis-inducing ligand levels	MR Egger	8	-0.0016523	0.000810471	0.087603	-0.00324082	-6.37772e-05	0.998349	0.996764	0.999936	0.944698
GCST90274843	ukb-d-I9_PAD	Peripheral artery disease || id:ukb-d-I9_PAD	TNF-related apoptosis-inducing ligand levels	Weighted median	8	-0.00116406	0.000427632	0.00648657	-0.00200222	-0.000325905	0.998837	0.998	0.999674	0.105947
GCST90274843	ukb-d-I9_PAD	Peripheral artery disease || id:ukb-d-I9_PAD	TNF-related apoptosis-inducing ligand levels	Weighted mode	8	-0.00120995	0.000402714	0.0198162	-0.00199926	-0.000420626	0.998791	0.998003	0.999579	0.948097
GCST90274844	ukb-d-I9_PAD	Peripheral artery disease || id:ukb-d-I9_PAD	TNF-related activation-induced cytokine levels	Inverse variance weighted	7	-0.000567828	0.000427113	0.183698	-0.00140497	0.000269314	0.999432	0.998596	1.00027	0.709095
GCST90274844	ukb-d-I9_PAD	Peripheral artery disease || id:ukb-d-I9_PAD	TNF-related activation-induced cytokine levels	MR Egger	7	-0.00211163	0.00102984	0.095589	-0.00413012	-9.31415e-05	0.997891	0.995878	0.999907	0.944698
GCST90274844	ukb-d-I9_PAD	Peripheral artery disease || id:ukb-d-I9_PAD	TNF-related activation-induced cytokine levels	Weighted median	7	-0.000381443	0.000567012	0.501122	-0.00149279	0.0007299	0.999619	0.998508	1.00073	0.918474
GCST90274844	ukb-d-I9_PAD	Peripheral artery disease || id:ukb-d-I9_PAD	TNF-related activation-induced cytokine levels	Weighted mode	7	-0.00155626	0.000932206	0.14607	-0.00338339	0.000270863	0.998445	0.996622	1.00027	0.948097
GCST90274847	ukb-d-I9_PAD	Peripheral artery disease || id:ukb-d-I9_PAD	Urokinase-type plasminogen activator levels	Inverse variance weighted	8	-0.000424403	0.000634638	0.503667	-0.00166829	0.000819488	0.999576	0.998333	1.00082	0.835666
GCST90274847	ukb-d-I9_PAD	Peripheral artery disease || id:ukb-d-I9_PAD	Urokinase-type plasminogen activator levels	MR Egger	8	-0.00128792	0.0015276	0.431492	-0.00428201	0.00170617	0.998713	0.995727	1.00171	0.944698
GCST90274847	ukb-d-I9_PAD	Peripheral artery disease || id:ukb-d-I9_PAD	Urokinase-type plasminogen activator levels	Weighted median	8	-0.000431182	0.000683807	0.528327	-0.00177144	0.000909079	0.999569	0.99823	1.00091	0.918474
GCST90274847	ukb-d-I9_PAD	Peripheral artery disease || id:ukb-d-I9_PAD	Urokinase-type plasminogen activator levels	Weighted mode	8	-0.000339228	0.000853111	0.702745	-0.00201132	0.00133287	0.999661	0.997991	1.00133	0.948097
