# Supplementary material for: Causal association between circulating inflammatory proteins and peripheral artery disease: a bidirectional two-sample Mendelian randomization study
Source: Front Immunol. 2024 Aug 16;15:1432041. doi: 10.3389/fimmu.2024.1432041 (PMC11361930; doi:10.3389/fimmu.2024.1432041)
Supplement: Supplementary Table 6 — MR analysis results of PAD on 91 inflammatory proteins. [file Table6.xlsx]

## Sheet: S6
MR analysis results of PAD on 91 inflammatory proteins
id.exposure	id.outcome	outcome	exposure	method	nsnp	b	se	pval	lo_ci	up_ci	or	or_lci95	or_uci95	qvalue
finn-b-I9_PAD	GCST90274773	T-cell surface glycoprotein CD5 levels	Peripheral artery disease || id:finn-b-I9_PAD	Weighted median	3	-0.227843	0.0653987	0.000494147	-0.356025	-0.0996617	0.796249	0.700455	0.905144	0.134902
finn-b-I9_PAD	GCST90274765	C-C motif chemokine 19 levels	Peripheral artery disease || id:finn-b-I9_PAD	Weighted median	3	-0.27674	0.0805705	0.000593096	-0.434658	-0.118821	0.758252	0.647486	0.887966	0.161915
finn-b-I9_PAD	GCST90274765	C-C motif chemokine 19 levels	Peripheral artery disease || id:finn-b-I9_PAD	Inverse variance weighted	3	-0.336818	0.101941	0.000953024	-0.536622	-0.137013	0.714039	0.58472	0.871959	0.260175
finn-b-I9_PAD	GCST90274773	T-cell surface glycoprotein CD5 levels	Peripheral artery disease || id:finn-b-I9_PAD	Inverse variance weighted	3	-0.201232	0.0698967	0.00398954	-0.338229	-0.0642342	0.817723	0.713032	0.937785	1
finn-b-I9_PAD	GCST90274769	C-C motif chemokine 28 levels	Peripheral artery disease || id:finn-b-I9_PAD	Weighted median	3	-0.168404	0.0611421	0.00588184	-0.288242	-0.048565	0.845013	0.74958	0.952595	1
finn-b-I9_PAD	GCST90274802	Interleukin-17C levels	Peripheral artery disease || id:finn-b-I9_PAD	Weighted median	3	0.192766	0.0700508	0.00592685	0.0554663	0.330065	1.2126	1.05703	1.39106	1
finn-b-I9_PAD	GCST90274835	Signaling lymphocytic activation molecule levels	Peripheral artery disease || id:finn-b-I9_PAD	Weighted median	3	-0.191921	0.070669	0.00661206	-0.330432	-0.0534099	0.825372	0.718613	0.947991	1
finn-b-I9_PAD	GCST90274802	Interleukin-17C levels	Peripheral artery disease || id:finn-b-I9_PAD	Inverse variance weighted	3	0.170432	0.0631738	0.00697953	0.0466109	0.294252	1.18582	1.04771	1.34212	1
finn-b-I9_PAD	GCST90274778	Fractalkine levels	Peripheral artery disease || id:finn-b-I9_PAD	Weighted median	3	-0.170268	0.0641023	0.00790305	-0.295908	-0.044627	0.843439	0.743856	0.956354	1
finn-b-I9_PAD	GCST90274775	CUB domain-containing protein 1 levels	Peripheral artery disease || id:finn-b-I9_PAD	Inverse variance weighted	3	-0.117406	0.0481787	0.014814	-0.211837	-0.0229761	0.889224	0.809097	0.977286	1
finn-b-I9_PAD	GCST90274805	Interleukin-1-alpha levels	Peripheral artery disease || id:finn-b-I9_PAD	Weighted median	3	0.228789	0.0940052	0.0149418	0.0445385	0.413039	1.25708	1.04555	1.5114	1
finn-b-I9_PAD	GCST90274818	Latency-associated peptide transforming growth factor beta 1 levels	Peripheral artery disease || id:finn-b-I9_PAD	Inverse variance weighted	3	0.115682	0.0490829	0.0184299	0.0194793	0.211884	1.12264	1.01967	1.236	1
finn-b-I9_PAD	GCST90274794	Interferon gamma levels	Peripheral artery disease || id:finn-b-I9_PAD	Weighted median	3	0.147906	0.0635154	0.0198765	0.0234162	0.272397	1.1594	1.02369	1.31311	1
finn-b-I9_PAD	GCST90274827	Matrix metalloproteinase-10 levels	Peripheral artery disease || id:finn-b-I9_PAD	Inverse variance weighted	3	0.112132	0.049727	0.0241361	0.0146672	0.209597	1.11866	1.01478	1.23318	1
finn-b-I9_PAD	GCST90274835	Signaling lymphocytic activation molecule levels	Peripheral artery disease || id:finn-b-I9_PAD	Inverse variance weighted	3	-0.194205	0.0877042	0.0268071	-0.366105	-0.0223046	0.823489	0.69343	0.977942	1
finn-b-I9_PAD	GCST90274800	Interleukin-15 receptor subunit alpha levels	Peripheral artery disease || id:finn-b-I9_PAD	Weighted median	3	0.156196	0.0712735	0.0284157	0.0164997	0.295892	1.16905	1.01664	1.34432	1
finn-b-I9_PAD	GCST90274805	Interleukin-1-alpha levels	Peripheral artery disease || id:finn-b-I9_PAD	Inverse variance weighted	3	0.299674	0.137032	0.0287506	0.0310912	0.568257	1.34942	1.03158	1.76519	1
finn-b-I9_PAD	GCST90274794	Interferon gamma levels	Peripheral artery disease || id:finn-b-I9_PAD	Inverse variance weighted	3	0.116695	0.0541361	0.0311154	0.0105887	0.222802	1.12378	1.01064	1.24957	1
finn-b-I9_PAD	GCST90274780	C-X-C motif chemokine 10 levels	Peripheral artery disease || id:finn-b-I9_PAD	Weighted median	3	-0.139016	0.0649482	0.0323221	-0.266314	-0.011717	0.870215	0.766198	0.988351	1
finn-b-I9_PAD	GCST90274789	Fibroblast growth factor 23 levels	Peripheral artery disease || id:finn-b-I9_PAD	Inverse variance weighted	3	0.121706	0.0573325	0.0337693	0.00933463	0.234078	1.12942	1.00938	1.26374	1
finn-b-I9_PAD	GCST90274814	Interleukin-5 levels	Peripheral artery disease || id:finn-b-I9_PAD	Inverse variance weighted	3	0.11259	0.0557591	0.0434647	0.0033019	0.221878	1.11917	1.00331	1.24842	1
finn-b-I9_PAD	GCST90274800	Interleukin-15 receptor subunit alpha levels	Peripheral artery disease || id:finn-b-I9_PAD	Inverse variance weighted	3	0.167747	0.0832373	0.0438749	0.00460165	0.330892	1.18264	1.00461	1.39221	1
finn-b-I9_PAD	GCST90274841	Tumor necrosis factor receptor superfamily member 9 levels	Peripheral artery disease || id:finn-b-I9_PAD	Weighted median	3	0.155314	0.0780859	0.0466994	0.00226576	0.308363	1.16802	1.00227	1.36119	1
finn-b-I9_PAD	GCST90274814	Interleukin-5 levels	Peripheral artery disease || id:finn-b-I9_PAD	Weighted median	3	0.130387	0.0658245	0.0476097	0.00137152	0.259403	1.13927	1.00137	1.29616	1
finn-b-I9_PAD	GCST90274818	Latency-associated peptide transforming growth factor beta 1 levels	Peripheral artery disease || id:finn-b-I9_PAD	Weighted median	3	0.112153	0.0580633	0.0534129	-0.00165086	0.225957	1.11868	0.998351	1.25352	1
finn-b-I9_PAD	GCST90274788	Fibroblast growth factor 21 levels	Peripheral artery disease || id:finn-b-I9_PAD	Inverse variance weighted	3	-0.104687	0.0561973	0.0624846	-0.214833	0.00546007	0.900607	0.806676	1.00548	1
finn-b-I9_PAD	GCST90274769	C-C motif chemokine 28 levels	Peripheral artery disease || id:finn-b-I9_PAD	Inverse variance weighted	3	-0.121772	0.0665548	0.0673028	-0.252219	0.00867563	0.88535	0.777075	1.00871	1
finn-b-I9_PAD	GCST90274803	Interleukin-18 levels	Peripheral artery disease || id:finn-b-I9_PAD	Inverse variance weighted	3	-0.0894568	0.0494887	0.0706656	-0.186455	0.00754105	0.914428	0.829896	1.00757	1
finn-b-I9_PAD	GCST90274825	Macrophage inflammatory protein 1a levels	Peripheral artery disease || id:finn-b-I9_PAD	Inverse variance weighted	3	-0.0829563	0.0494887	0.0936857	-0.179954	0.0140415	0.920391	0.835308	1.01414	1
finn-b-I9_PAD	GCST90274775	CUB domain-containing protein 1 levels	Peripheral artery disease || id:finn-b-I9_PAD	Weighted median	3	-0.0975935	0.0592812	0.0997059	-0.213785	0.0185976	0.907018	0.807522	1.01877	1
finn-b-I9_PAD	GCST90274761	Axin-1 levels	Peripheral artery disease || id:finn-b-I9_PAD	Inverse variance weighted	3	0.0904651	0.0554982	0.10309	-0.0183115	0.199242	1.09468	0.981855	1.22048	1
finn-b-I9_PAD	GCST90274803	Interleukin-18 levels	Peripheral artery disease || id:finn-b-I9_PAD	Weighted median	3	-0.0961313	0.0602718	0.110721	-0.214264	0.0220015	0.908345	0.807135	1.02225	1
finn-b-I9_PAD	GCST90274789	Fibroblast growth factor 23 levels	Peripheral artery disease || id:finn-b-I9_PAD	Weighted median	3	0.100458	0.0634542	0.113387	-0.0239125	0.224828	1.10568	0.976371	1.25211	1
finn-b-I9_PAD	GCST90274834	SIR2-like protein 2 levels	Peripheral artery disease || id:finn-b-I9_PAD	Inverse variance weighted	3	0.0772227	0.049727	0.120439	-0.0202423	0.174688	1.08028	0.979961	1.19087	1
finn-b-I9_PAD	GCST90274786	Protein S100-A12 levels	Peripheral artery disease || id:finn-b-I9_PAD	Inverse variance weighted	3	-0.0773859	0.0498944	0.120903	-0.175179	0.0204072	0.925533	0.839307	1.02062	1
finn-b-I9_PAD	GCST90274766	C-C motif chemokine 20 levels	Peripheral artery disease || id:finn-b-I9_PAD	Inverse variance weighted	3	-0.124481	0.0822182	0.130017	-0.285629	0.0366666	0.882955	0.751542	1.03735	1
finn-b-I9_PAD	GCST90274825	Macrophage inflammatory protein 1a levels	Peripheral artery disease || id:finn-b-I9_PAD	Weighted median	3	-0.0837887	0.0559298	0.134106	-0.193411	0.0258338	0.919626	0.824143	1.02617	1
finn-b-I9_PAD	GCST90274784	C-X-C motif chemokine 9 levels	Peripheral artery disease || id:finn-b-I9_PAD	Weighted median	3	-0.0990927	0.0676093	0.142739	-0.231607	0.0334216	0.905659	0.793258	1.03399	1
finn-b-I9_PAD	GCST90274762	beta-nerve growth factor levels	Peripheral artery disease || id:finn-b-I9_PAD	Inverse variance weighted	3	-0.0690895	0.0472008	0.143266	-0.161603	0.0234241	0.933243	0.850779	1.0237	1
finn-b-I9_PAD	GCST90274840	TNF-beta levels	Peripheral artery disease || id:finn-b-I9_PAD	MR Egger	3	4.20473	1.02966	0.152887	2.1866	6.22286	67.0023	8.90487	504.141	1
finn-b-I9_PAD	GCST90274834	SIR2-like protein 2 levels	Peripheral artery disease || id:finn-b-I9_PAD	Weighted median	3	0.0770746	0.0563017	0.171013	-0.0332767	0.187426	1.08012	0.967271	1.20614	1
finn-b-I9_PAD	GCST90274847	Urokinase-type plasminogen activator levels	Peripheral artery disease || id:finn-b-I9_PAD	Inverse variance weighted	3	-0.0661368	0.0488235	0.175541	-0.161831	0.0295571	0.936003	0.850585	1.03	1
finn-b-I9_PAD	GCST90274788	Fibroblast growth factor 21 levels	Peripheral artery disease || id:finn-b-I9_PAD	Weighted median	3	-0.0827342	0.0624359	0.185136	-0.205109	0.0396401	0.920596	0.814559	1.04044	1
finn-b-I9_PAD	GCST90274787	Fibroblast growth factor 19 levels	Peripheral artery disease || id:finn-b-I9_PAD	Weighted median	3	-0.0756005	0.0570804	0.185352	-0.187478	0.0362771	0.927186	0.829047	1.03694	1
finn-b-I9_PAD	GCST90274824	Monocyte chemoattractant protein-4 levels	Peripheral artery disease || id:finn-b-I9_PAD	Weighted median	3	0.0777257	0.0592885	0.189867	-0.0384799	0.193931	1.08083	0.962251	1.21401	1
finn-b-I9_PAD	GCST90274822	Monocyte chemoattractant protein 2 levels	Peripheral artery disease || id:finn-b-I9_PAD	Weighted median	3	-0.0880487	0.0671653	0.189883	-0.219693	0.0435953	0.915716	0.802766	1.04456	1
finn-b-I9_PAD	GCST90274798	Interleukin-12 subunit beta levels	Peripheral artery disease || id:finn-b-I9_PAD	Weighted median	3	0.0941908	0.0720094	0.190861	-0.0469475	0.235329	1.09877	0.954137	1.26533	1
finn-b-I9_PAD	GCST90274819	Leukemia inhibitory factor levels	Peripheral artery disease || id:finn-b-I9_PAD	Inverse variance weighted	3	-0.0958644	0.0736402	0.192987	-0.240199	0.0484704	0.908587	0.786471	1.04966	1
finn-b-I9_PAD	GCST90274787	Fibroblast growth factor 19 levels	Peripheral artery disease || id:finn-b-I9_PAD	Inverse variance weighted	3	-0.0651042	0.0501328	0.194069	-0.163364	0.033156	0.93697	0.849282	1.03371	1
finn-b-I9_PAD	GCST90274822	Monocyte chemoattractant protein 2 levels	Peripheral artery disease || id:finn-b-I9_PAD	Inverse variance weighted	3	-0.0876923	0.0677116	0.195291	-0.220407	0.0450225	0.916043	0.802192	1.04605	1
finn-b-I9_PAD	GCST90274845	Thymic stromal lymphopoietin levels	Peripheral artery disease || id:finn-b-I9_PAD	Weighted median	3	-0.0883008	0.0700463	0.207451	-0.225592	0.04899	0.915485	0.798044	1.05021	1
finn-b-I9_PAD	GCST90274761	Axin-1 levels	Peripheral artery disease || id:finn-b-I9_PAD	Weighted median	3	0.0822887	0.0656014	0.209706	-0.0462901	0.210867	1.08577	0.954765	1.23475	1
finn-b-I9_PAD	GCST90274795	Interleukin-10 levels	Peripheral artery disease || id:finn-b-I9_PAD	Weighted median	3	-0.0791494	0.063923	0.215642	-0.204438	0.0461396	0.923902	0.815105	1.04722	1
finn-b-I9_PAD	GCST90274844	TNF-related activation-induced cytokine levels	Peripheral artery disease || id:finn-b-I9_PAD	MR Egger	3	1.82127	0.65843	0.220845	0.530747	3.11179	6.1797	1.7002	22.4613	1
finn-b-I9_PAD	GCST90274837	STAM binding protein levels	Peripheral artery disease || id:finn-b-I9_PAD	Weighted median	3	0.0698028	0.0570307	0.220971	-0.0419775	0.181583	1.0723	0.958891	1.19911	1
finn-b-I9_PAD	GCST90274786	Protein S100-A12 levels	Peripheral artery disease || id:finn-b-I9_PAD	Weighted median	3	-0.0704718	0.057885	0.223435	-0.183926	0.0429827	0.931954	0.831997	1.04392	1
finn-b-I9_PAD	GCST90274797	Interleukin-10 receptor subunit beta levels	Peripheral artery disease || id:finn-b-I9_PAD	Weighted median	3	-0.0648148	0.0533905	0.224757	-0.16946	0.0398306	0.937241	0.84412	1.04063	1
finn-b-I9_PAD	GCST90274797	Interleukin-10 receptor subunit beta levels	Peripheral artery disease || id:finn-b-I9_PAD	Inverse variance weighted	3	-0.0583406	0.0481038	0.225204	-0.152624	0.0359429	0.943329	0.858452	1.0366	1
finn-b-I9_PAD	GCST90274765	C-C motif chemokine 19 levels	Peripheral artery disease || id:finn-b-I9_PAD	MR Egger	3	-2.07701	0.77328	0.226895	-3.59264	-0.561381	0.125304	0.0275256	0.570421	1
finn-b-I9_PAD	GCST90274819	Leukemia inhibitory factor levels	Peripheral artery disease || id:finn-b-I9_PAD	Weighted median	3	-0.0883949	0.0733535	0.228183	-0.232168	0.0553781	0.915399	0.792813	1.05694	1
finn-b-I9_PAD	GCST90274807	Interleukin-20 levels	Peripheral artery disease || id:finn-b-I9_PAD	Inverse variance weighted	3	0.0755821	0.0641045	0.23838	-0.0500627	0.201227	1.07851	0.95117	1.2229	1
finn-b-I9_PAD	GCST90274844	TNF-related activation-induced cytokine levels	Peripheral artery disease || id:finn-b-I9_PAD	Weighted median	3	-0.0802622	0.0683561	0.240324	-0.21424	0.0537159	0.922874	0.807154	1.05518	1
finn-b-I9_PAD	GCST90274827	Matrix metalloproteinase-10 levels	Peripheral artery disease || id:finn-b-I9_PAD	Weighted median	3	0.0701987	0.0609247	0.249231	-0.0492137	0.189611	1.07272	0.951978	1.20878	1
finn-b-I9_PAD	GCST90274766	C-C motif chemokine 20 levels	Peripheral artery disease || id:finn-b-I9_PAD	MR Egger	3	-1.56389	0.661973	0.254915	-2.86136	-0.266419	0.209321	0.0571912	0.766118	1
finn-b-I9_PAD	GCST90274817	Interleukin-8 levels	Peripheral artery disease || id:finn-b-I9_PAD	Weighted median	3	-0.0709051	0.0624735	0.25639	-0.193353	0.0515428	0.93155	0.824191	1.05289	1
finn-b-I9_PAD	GCST90274774	T-cell surface glycoprotein CD6 isoform levels	Peripheral artery disease || id:finn-b-I9_PAD	Weighted median	3	-0.0625496	0.0551172	0.256439	-0.170579	0.0454801	0.939367	0.843176	1.04653	1
finn-b-I9_PAD	GCST90274780	C-X-C motif chemokine 10 levels	Peripheral artery disease || id:finn-b-I9_PAD	Inverse variance weighted	3	-0.0940521	0.0829943	0.257116	-0.256721	0.0686169	0.910235	0.773584	1.07103	1
finn-b-I9_PAD	GCST90274811	Interleukin-2 receptor subunit beta levels	Peripheral artery disease || id:finn-b-I9_PAD	MR Egger	3	-1.68647	0.722668	0.257729	-3.1029	-0.27004	0.185172	0.0449188	0.763349	1
finn-b-I9_PAD	GCST90274805	Interleukin-1-alpha levels	Peripheral artery disease || id:finn-b-I9_PAD	MR Egger	3	2.59675	1.13395	0.262112	0.374194	4.8193	13.42	1.45382	123.878	1
finn-b-I9_PAD	GCST90274767	C-C motif chemokine 23 levels	Peripheral artery disease || id:finn-b-I9_PAD	Inverse variance weighted	3	-0.0547642	0.0493213	0.266845	-0.151434	0.0419055	0.946708	0.859475	1.0428	1
finn-b-I9_PAD	GCST90274810	Interleukin-24 levels	Peripheral artery disease || id:finn-b-I9_PAD	Weighted median	3	0.0740707	0.0667876	0.267409	-0.0568331	0.204974	1.07688	0.944752	1.22749	1
finn-b-I9_PAD	GCST90274772	CD40L receptor levels	Peripheral artery disease || id:finn-b-I9_PAD	Inverse variance weighted	3	0.0526114	0.0480122	0.27317	-0.0414925	0.146715	1.05402	0.959357	1.15802	1
finn-b-I9_PAD	GCST90274817	Interleukin-8 levels	Peripheral artery disease || id:finn-b-I9_PAD	Inverse variance weighted	3	-0.0546051	0.0498944	0.273774	-0.152398	0.043188	0.946859	0.858646	1.04413	1
finn-b-I9_PAD	GCST90274833	Stem cell factor levels	Peripheral artery disease || id:finn-b-I9_PAD	Weighted median	3	-0.069258	0.0636589	0.276615	-0.194029	0.0555133	0.933086	0.823634	1.05708	1
finn-b-I9_PAD	GCST90274807	Interleukin-20 levels	Peripheral artery disease || id:finn-b-I9_PAD	Weighted median	3	0.0704059	0.0657131	0.283984	-0.0583919	0.199204	1.07294	0.94328	1.22043	1
finn-b-I9_PAD	GCST90274831	Oncostatin-M levels	Peripheral artery disease || id:finn-b-I9_PAD	Weighted median	3	0.0606413	0.0566672	0.284561	-0.0504264	0.171709	1.06252	0.950824	1.18733	1
finn-b-I9_PAD	GCST90274760	Artemin levels	Peripheral artery disease || id:finn-b-I9_PAD	Inverse variance weighted	3	-0.0584541	0.0549477	0.287413	-0.166152	0.0492433	0.943222	0.846918	1.05048	1
finn-b-I9_PAD	GCST90274837	STAM binding protein levels	Peripheral artery disease || id:finn-b-I9_PAD	Inverse variance weighted	3	0.0518477	0.0490829	0.290818	-0.0443548	0.14805	1.05322	0.956614	1.15957	1
finn-b-I9_PAD	GCST90274766	C-C motif chemokine 20 levels	Peripheral artery disease || id:finn-b-I9_PAD	Weighted median	3	-0.0808739	0.0769203	0.293075	-0.231638	0.0698898	0.92231	0.793233	1.07239	1
finn-b-I9_PAD	GCST90274842	Tumor necrosis factor ligand superfamily member 14 levels	Peripheral artery disease || id:finn-b-I9_PAD	Weighted median	3	0.0705754	0.067136	0.293153	-0.0610111	0.202162	1.07313	0.940813	1.22405	1
finn-b-I9_PAD	GCST90274824	Monocyte chemoattractant protein-4 levels	Peripheral artery disease || id:finn-b-I9_PAD	Inverse variance weighted	3	0.0586736	0.0559444	0.294277	-0.0509775	0.168325	1.06043	0.9503	1.18332	1
finn-b-I9_PAD	GCST90274767	C-C motif chemokine 23 levels	Peripheral artery disease || id:finn-b-I9_PAD	Weighted median	3	-0.0579803	0.0556275	0.297274	-0.16701	0.0510496	0.943669	0.846191	1.05238	1
finn-b-I9_PAD	GCST90274830	Osteoprotegerin levels	Peripheral artery disease || id:finn-b-I9_PAD	MR Egger	3	-1.24618	0.629886	0.297938	-2.48076	-0.011604	0.287601	0.08368	0.988463	1
finn-b-I9_PAD	GCST90274781	C-X-C motif chemokine 11 levels	Peripheral artery disease || id:finn-b-I9_PAD	Inverse variance weighted	3	-0.0515982	0.0498944	0.301067	-0.149391	0.0461949	0.94971	0.861232	1.04728	1
finn-b-I9_PAD	GCST90274829	Neurotrophin-3 levels	Peripheral artery disease || id:finn-b-I9_PAD	Weighted median	3	0.062098	0.060265	0.302815	-0.0560214	0.180217	1.06407	0.945519	1.19748	1
finn-b-I9_PAD	GCST90274774	T-cell surface glycoprotein CD6 isoform levels	Peripheral artery disease || id:finn-b-I9_PAD	Inverse variance weighted	3	-0.0509554	0.0494887	0.303181	-0.147953	0.0460425	0.950321	0.862471	1.04712	1
finn-b-I9_PAD	GCST90274839	Tumor necrosis factor levels	Peripheral artery disease || id:finn-b-I9_PAD	Weighted median	3	0.0683712	0.0669268	0.306979	-0.0628053	0.199548	1.07076	0.939126	1.22085	1
finn-b-I9_PAD	GCST90274831	Oncostatin-M levels	Peripheral artery disease || id:finn-b-I9_PAD	Inverse variance weighted	3	0.0503614	0.0498944	0.312802	-0.0474317	0.148155	1.05165	0.953676	1.15969	1
finn-b-I9_PAD	GCST90274823	Monocyte chemoattractant protein-3 levels	Peripheral artery disease || id:finn-b-I9_PAD	Inverse variance weighted	3	0.0557617	0.0557591	0.317288	-0.0535262	0.16505	1.05735	0.947881	1.17945	1
finn-b-I9_PAD	GCST90274762	beta-nerve growth factor levels	Peripheral artery disease || id:finn-b-I9_PAD	Weighted median	3	-0.0547634	0.0557328	0.325801	-0.164	0.0544729	0.946709	0.848742	1.05598	1
finn-b-I9_PAD	GCST90274822	Monocyte chemoattractant protein 2 levels	Peripheral artery disease || id:finn-b-I9_PAD	MR Egger	3	-1.1676	0.664269	0.329293	-2.46956	0.13437	0.311114	0.0846218	1.14382	1
finn-b-I9_PAD	GCST90274789	Fibroblast growth factor 23 levels	Peripheral artery disease || id:finn-b-I9_PAD	MR Egger	3	1.1081	0.636101	0.331754	-0.138659	2.35486	3.0286	0.870525	10.5366	1
finn-b-I9_PAD	GCST90274784	C-X-C motif chemokine 9 levels	Peripheral artery disease || id:finn-b-I9_PAD	Inverse variance weighted	3	-0.0786516	0.0818899	0.336826	-0.239156	0.0818526	0.924362	0.787292	1.0853	1
finn-b-I9_PAD	GCST90274785	Delta and Notch-like epidermal growth factor-related receptor levels	Peripheral artery disease || id:finn-b-I9_PAD	Inverse variance weighted	3	-0.0453383	0.0482713	0.347607	-0.13995	0.0492734	0.955674	0.869402	1.05051	1
finn-b-I9_PAD	GCST90274785	Delta and Notch-like epidermal growth factor-related receptor levels	Peripheral artery disease || id:finn-b-I9_PAD	Weighted median	3	-0.0535274	0.0571354	0.348835	-0.165513	0.0584579	0.94788	0.847459	1.0602	1
finn-b-I9_PAD	GCST90274836	Sulfotransferase 1A1 levels	Peripheral artery disease || id:finn-b-I9_PAD	Weighted median	3	0.0601709	0.0644917	0.350819	-0.0662329	0.186575	1.06202	0.935913	1.20511	1
finn-b-I9_PAD	GCST90274845	Thymic stromal lymphopoietin levels	Peripheral artery disease || id:finn-b-I9_PAD	Inverse variance weighted	3	-0.066539	0.0717765	0.353911	-0.207221	0.074143	0.935626	0.81284	1.07696	1
finn-b-I9_PAD	GCST90274845	Thymic stromal lymphopoietin levels	Peripheral artery disease || id:finn-b-I9_PAD	MR Egger	3	-1.18106	0.747798	0.359337	-2.64674	0.284627	0.306954	0.0708818	1.32927	1
finn-b-I9_PAD	GCST90274806	Interleukin-2 levels	Peripheral artery disease || id:finn-b-I9_PAD	MR Egger	3	-1.13512	0.722668	0.360918	-2.55155	0.28131	0.321384	0.0779608	1.32486	1
finn-b-I9_PAD	GCST90274809	Interleukin-22 receptor subunit alpha-1 levels	Peripheral artery disease || id:finn-b-I9_PAD	MR Egger	3	-1.1206	0.744057	0.373148	-2.57896	0.337748	0.326083	0.0758531	1.40179	1
finn-b-I9_PAD	GCST90274768	C-C motif chemokine 25 levels	Peripheral artery disease || id:finn-b-I9_PAD	MR Egger	3	-0.97357	0.652141	0.375733	-2.25177	0.304625	0.377732	0.105213	1.35612	1
finn-b-I9_PAD	GCST90274836	Sulfotransferase 1A1 levels	Peripheral artery disease || id:finn-b-I9_PAD	Inverse variance weighted	3	0.0499689	0.0565705	0.377072	-0.0609093	0.160847	1.05124	0.940909	1.17451	1
finn-b-I9_PAD	GCST90274827	Matrix metalloproteinase-10 levels	Peripheral artery disease || id:finn-b-I9_PAD	MR Egger	3	0.977185	0.65843	0.377469	-0.313338	2.26771	2.65697	0.731003	9.65725	1
finn-b-I9_PAD	GCST90274764	Eotaxin levels	Peripheral artery disease || id:finn-b-I9_PAD	Inverse variance weighted	3	0.0433548	0.049373	0.379885	-0.0534163	0.140126	1.04431	0.947985	1.15042	1
finn-b-I9_PAD	GCST90274823	Monocyte chemoattractant protein-3 levels	Peripheral artery disease || id:finn-b-I9_PAD	Weighted median	3	0.0573836	0.0657522	0.382813	-0.0714908	0.186258	1.05906	0.931005	1.20473	1
finn-b-I9_PAD	GCST90274801	Interleukin-17A levels	Peripheral artery disease || id:finn-b-I9_PAD	Inverse variance weighted	3	0.0477714	0.0549477	0.38463	-0.0599261	0.155469	1.04893	0.941834	1.16821	1
finn-b-I9_PAD	GCST90274829	Neurotrophin-3 levels	Peripheral artery disease || id:finn-b-I9_PAD	Inverse variance weighted	3	0.0424257	0.0489155	0.385763	-0.0534486	0.1383	1.04334	0.947955	1.14832	1
finn-b-I9_PAD	GCST90274824	Monocyte chemoattractant protein-4 levels	Peripheral artery disease || id:finn-b-I9_PAD	MR Egger	3	-0.93552	0.656626	0.389604	-2.22251	0.351467	0.392382	0.108337	1.42115	1
finn-b-I9_PAD	GCST90274790	Fibroblast growth factor 5 levels	Peripheral artery disease || id:finn-b-I9_PAD	MR Egger	3	-0.973534	0.697738	0.395882	-2.3411	0.394032	0.377746	0.0962218	1.48295	1
finn-b-I9_PAD	GCST90274839	Tumor necrosis factor levels	Peripheral artery disease || id:finn-b-I9_PAD	MR Egger	3	-1.00865	0.728881	0.398365	-2.43726	0.419952	0.364709	0.0873998	1.52189	1
finn-b-I9_PAD	GCST90274790	Fibroblast growth factor 5 levels	Peripheral artery disease || id:finn-b-I9_PAD	Weighted median	3	-0.0545948	0.0646767	0.398603	-0.181361	0.0721715	0.946869	0.834134	1.07484	1
finn-b-I9_PAD	GCST90274781	C-X-C motif chemokine 11 levels	Peripheral artery disease || id:finn-b-I9_PAD	MR Egger	3	-0.915324	0.661973	0.39861	-2.21279	0.382144	0.400387	0.109395	1.46542	1
finn-b-I9_PAD	GCST90274812	Interleukin-33 levels	Peripheral artery disease || id:finn-b-I9_PAD	Inverse variance weighted	3	0.0460041	0.0545419	0.39897	-0.0608981	0.152906	1.04708	0.940919	1.16522	1
finn-b-I9_PAD	GCST90274777	Cystatin D levels	Peripheral artery disease || id:finn-b-I9_PAD	MR Egger	3	-0.884375	0.645931	0.401596	-2.1504	0.381649	0.412972	0.116438	1.4647	1
finn-b-I9_PAD	GCST90274790	Fibroblast growth factor 5 levels	Peripheral artery disease || id:finn-b-I9_PAD	Inverse variance weighted	3	-0.0480014	0.0588384	0.414605	-0.163325	0.067322	0.953132	0.849315	1.06964	1
finn-b-I9_PAD	GCST90274846	Tumor necrosis factor ligand superfamily member 12 levels	Peripheral artery disease || id:finn-b-I9_PAD	Weighted median	3	-0.0479002	0.05875	0.414888	-0.16305	0.0672498	0.953229	0.849549	1.06956	1
finn-b-I9_PAD	GCST90274801	Interleukin-17A levels	Peripheral artery disease || id:finn-b-I9_PAD	Weighted median	3	0.0505958	0.0621528	0.415613	-0.0712237	0.172415	1.0519	0.931254	1.18817	1
finn-b-I9_PAD	GCST90274839	Tumor necrosis factor levels	Peripheral artery disease || id:finn-b-I9_PAD	Inverse variance weighted	3	0.0478723	0.0595874	0.421745	-0.0689189	0.164664	1.04904	0.933402	1.179	1
finn-b-I9_PAD	GCST90274791	Fms-related tyrosine kinase 3 ligand levels	Peripheral artery disease || id:finn-b-I9_PAD	MR Egger	3	0.835861	0.656626	0.423912	-0.451126	2.12285	2.3068	0.63691	8.3549	1
finn-b-I9_PAD	GCST90274842	Tumor necrosis factor ligand superfamily member 14 levels	Peripheral artery disease || id:finn-b-I9_PAD	Inverse variance weighted	3	0.0444376	0.0557591	0.425477	-0.0648503	0.153726	1.04544	0.937208	1.16617	1
finn-b-I9_PAD	GCST90274810	Interleukin-24 levels	Peripheral artery disease || id:finn-b-I9_PAD	Inverse variance weighted	3	0.0443442	0.0559959	0.428408	-0.0654078	0.154096	1.04534	0.936685	1.1666	1
finn-b-I9_PAD	GCST90274829	Neurotrophin-3 levels	Peripheral artery disease || id:finn-b-I9_PAD	MR Egger	3	-0.810094	0.647735	0.42939	-2.07965	0.459466	0.444816	0.124973	1.58323	1
finn-b-I9_PAD	GCST90274832	Programmed cell death 1 ligand 1 levels	Peripheral artery disease || id:finn-b-I9_PAD	Inverse variance weighted	3	-0.0377779	0.0486771	0.437694	-0.133185	0.0576292	0.962927	0.875303	1.05932	1
finn-b-I9_PAD	GCST90274782	C-X-C motif chemokine 5 levels	Peripheral artery disease || id:finn-b-I9_PAD	MR Egger	3	-0.802142	0.661973	0.439238	-2.09961	0.495326	0.448367	0.122504	1.64103	1
finn-b-I9_PAD	GCST90274806	Interleukin-2 levels	Peripheral artery disease || id:finn-b-I9_PAD	Weighted median	3	0.050619	0.0656749	0.440854	-0.0781038	0.179342	1.05192	0.924868	1.19643	1
finn-b-I9_PAD	GCST90274842	Tumor necrosis factor ligand superfamily member 14 levels	Peripheral artery disease || id:finn-b-I9_PAD	MR Egger	3	-0.887057	0.73871	0.442071	-2.33493	0.560815	0.411866	0.0968173	1.7521	1
finn-b-I9_PAD	GCST90274810	Interleukin-24 levels	Peripheral artery disease || id:finn-b-I9_PAD	MR Egger	3	-0.881629	0.740521	0.44476	-2.33305	0.569791	0.414108	0.0969995	1.7679	1
finn-b-I9_PAD	GCST90274783	C-X-C motif chemokine 6 levels	Peripheral artery disease || id:finn-b-I9_PAD	MR Egger	3	-0.773834	0.661973	0.450502	-2.0713	0.523633	0.461241	0.126022	1.68815	1
finn-b-I9_PAD	GCST90274778	Fractalkine levels	Peripheral artery disease || id:finn-b-I9_PAD	Inverse variance weighted	3	-0.0849788	0.11295	0.451835	-0.30636	0.136402	0.918532	0.736122	1.14614	1
finn-b-I9_PAD	GCST90274798	Interleukin-12 subunit beta levels	Peripheral artery disease || id:finn-b-I9_PAD	Inverse variance weighted	3	0.122986	0.164303	0.454139	-0.199047	0.445019	1.13087	0.819511	1.56052	1
finn-b-I9_PAD	GCST90274788	Fibroblast growth factor 21 levels	Peripheral artery disease || id:finn-b-I9_PAD	MR Egger	3	0.763569	0.667321	0.457242	-0.544379	2.07152	2.14592	0.580202	7.93686	1
finn-b-I9_PAD	GCST90274846	Tumor necrosis factor ligand superfamily member 12 levels	Peripheral artery disease || id:finn-b-I9_PAD	MR Egger	3	-0.740343	0.647735	0.45759	-2.0099	0.529217	0.47695	0.134002	1.6976	1
finn-b-I9_PAD	GCST90274795	Interleukin-10 levels	Peripheral artery disease || id:finn-b-I9_PAD	MR Egger	3	-0.942167	0.839575	0.463384	-2.58773	0.7034	0.389782	0.0751902	2.02061	1
finn-b-I9_PAD	GCST90274847	Urokinase-type plasminogen activator levels	Peripheral artery disease || id:finn-b-I9_PAD	Weighted median	3	-0.0422879	0.0585482	0.470126	-0.157042	0.0724667	0.958594	0.854668	1.07516	1
finn-b-I9_PAD	GCST90274772	CD40L receptor levels	Peripheral artery disease || id:finn-b-I9_PAD	Weighted median	3	0.038969	0.0539683	0.47025	-0.0668088	0.144747	1.03974	0.935374	1.15575	1
finn-b-I9_PAD	GCST90274763	Caspase 8 levels	Peripheral artery disease || id:finn-b-I9_PAD	MR Egger	3	-0.691989	0.661973	0.485889	-1.98946	0.605479	0.500579	0.13677	1.83213	1
finn-b-I9_PAD	GCST90274763	Caspase 8 levels	Peripheral artery disease || id:finn-b-I9_PAD	Inverse variance weighted	3	-0.0346358	0.0498944	0.487568	-0.132429	0.0631573	0.965957	0.875965	1.06519	1
finn-b-I9_PAD	GCST90274811	Interleukin-2 receptor subunit beta levels	Peripheral artery disease || id:finn-b-I9_PAD	Inverse variance weighted	3	-0.0602218	0.0871444	0.489529	-0.231025	0.110581	0.941556	0.79372	1.11693	1
finn-b-I9_PAD	GCST90274795	Interleukin-10 levels	Peripheral artery disease || id:finn-b-I9_PAD	Inverse variance weighted	3	-0.0446115	0.0656019	0.496483	-0.173191	0.0839682	0.956369	0.840977	1.08759	1
finn-b-I9_PAD	GCST90274759	Adenosine Deaminase levels	Peripheral artery disease || id:finn-b-I9_PAD	Weighted median	3	-0.0384331	0.0573861	0.503032	-0.15091	0.0740437	0.962296	0.859925	1.07685	1
finn-b-I9_PAD	GCST90274769	C-C motif chemokine 28 levels	Peripheral artery disease || id:finn-b-I9_PAD	MR Egger	3	-0.933062	0.948585	0.505252	-2.79229	0.926165	0.393348	0.0612808	2.52481	1
finn-b-I9_PAD	GCST90274758	Eukaryotic translation initiation factor 4E-binding protein 1 levels	Peripheral artery disease || id:finn-b-I9_PAD	MR Egger	3	-0.651739	0.663777	0.505826	-1.95274	0.649265	0.521139	0.141884	1.91413	1
finn-b-I9_PAD	GCST90274803	Interleukin-18 levels	Peripheral artery disease || id:finn-b-I9_PAD	MR Egger	3	-0.639164	0.656626	0.508578	-1.92615	0.647823	0.527733	0.145708	1.91137	1
finn-b-I9_PAD	GCST90274817	Interleukin-8 levels	Peripheral artery disease || id:finn-b-I9_PAD	MR Egger	3	-0.637698	0.661973	0.51189	-1.93517	0.65977	0.528508	0.1444	1.93435	1
finn-b-I9_PAD	GCST90274838	Transforming growth factor-alpha levels	Peripheral artery disease || id:finn-b-I9_PAD	Weighted median	3	-0.0383831	0.0586394	0.51275	-0.153316	0.0765501	0.962344	0.857858	1.07956	1
finn-b-I9_PAD	GCST90274764	Eotaxin levels	Peripheral artery disease || id:finn-b-I9_PAD	MR Egger	3	-0.615959	0.651278	0.517739	-1.89246	0.660547	0.540123	0.1507	1.93585	1
finn-b-I9_PAD	GCST90274833	Stem cell factor levels	Peripheral artery disease || id:finn-b-I9_PAD	Inverse variance weighted	3	-0.041419	0.0654686	0.52696	-0.169737	0.0868995	0.959427	0.843886	1.09079	1
finn-b-I9_PAD	GCST90274815	Interleukin-6 levels	Peripheral artery disease || id:finn-b-I9_PAD	MR Egger	3	0.587992	0.661973	0.537636	-0.709476	1.88546	1.80037	0.491902	6.58938	1
finn-b-I9_PAD	GCST90274760	Artemin levels	Peripheral artery disease || id:finn-b-I9_PAD	MR Egger	3	-0.63681	0.728016	0.542479	-2.06372	0.7901	0.528977	0.126981	2.20362	1
finn-b-I9_PAD	GCST90274808	Interleukin-20 receptor subunit alpha levels	Peripheral artery disease || id:finn-b-I9_PAD	MR Egger	3	-0.641019	0.733363	0.54271	-2.07841	0.796373	0.526756	0.125129	2.21748	1
finn-b-I9_PAD	GCST90274760	Artemin levels	Peripheral artery disease || id:finn-b-I9_PAD	Weighted median	3	-0.0394957	0.06519	0.544611	-0.167268	0.0882767	0.961274	0.845973	1.09229	1
finn-b-I9_PAD	GCST90274816	Interleukin-7 levels	Peripheral artery disease || id:finn-b-I9_PAD	MR Egger	3	-0.552546	0.65843	0.555523	-1.84307	0.737977	0.575482	0.158331	2.0917	1
finn-b-I9_PAD	GCST90274837	STAM binding protein levels	Peripheral artery disease || id:finn-b-I9_PAD	MR Egger	3	-0.531964	0.651278	0.563979	-1.80847	0.744542	0.58745	0.163905	2.10548	1
finn-b-I9_PAD	GCST90274841	Tumor necrosis factor receptor superfamily member 9 levels	Peripheral artery disease || id:finn-b-I9_PAD	MR Egger	3	1.66603	2.05721	0.566641	-2.3661	5.69816	5.29113	0.0938461	298.319	1
finn-b-I9_PAD	GCST90274758	Eukaryotic translation initiation factor 4E-binding protein 1 levels	Peripheral artery disease || id:finn-b-I9_PAD	Weighted median	3	0.0323736	0.0574201	0.572889	-0.0801698	0.144917	1.0329	0.92296	1.15594	1
finn-b-I9_PAD	GCST90274846	Tumor necrosis factor ligand superfamily member 12 levels	Peripheral artery disease || id:finn-b-I9_PAD	Inverse variance weighted	3	-0.0273648	0.0489155	0.575868	-0.123239	0.0685096	0.973006	0.884052	1.07091	1
finn-b-I9_PAD	GCST90274783	C-X-C motif chemokine 6 levels	Peripheral artery disease || id:finn-b-I9_PAD	Weighted median	3	0.033815	0.060606	0.57688	-0.0849729	0.152603	1.03439	0.918537	1.16486	1
finn-b-I9_PAD	GCST90274792	Glial cell line-derived neurotrophic factor levels	Peripheral artery disease || id:finn-b-I9_PAD	MR Egger	3	-0.5054	0.645931	0.577323	-1.77142	0.760624	0.603264	0.170091	2.13961	1
finn-b-I9_PAD	GCST90274777	Cystatin D levels	Peripheral artery disease || id:finn-b-I9_PAD	Inverse variance weighted	3	-0.0280755	0.0504684	0.578007	-0.126993	0.0708425	0.972315	0.880739	1.07341	1
finn-b-I9_PAD	GCST90274840	TNF-beta levels	Peripheral artery disease || id:finn-b-I9_PAD	Weighted median	3	-0.0470124	0.0845169	0.578041	-0.212666	0.118641	0.954076	0.808426	1.12597	1
finn-b-I9_PAD	GCST90274834	SIR2-like protein 2 levels	Peripheral artery disease || id:finn-b-I9_PAD	MR Egger	3	-0.493743	0.65843	0.590384	-1.78427	0.79678	0.610337	0.16792	2.21839	1
finn-b-I9_PAD	GCST90274823	Monocyte chemoattractant protein-3 levels	Peripheral artery disease || id:finn-b-I9_PAD	MR Egger	3	-0.553002	0.73871	0.590903	-2.00087	0.89487	0.57522	0.135217	2.44702	1
finn-b-I9_PAD	GCST90274774	T-cell surface glycoprotein CD6 isoform levels	Peripheral artery disease || id:finn-b-I9_PAD	MR Egger	3	-0.488005	0.656626	0.593114	-1.77499	0.798982	0.61385	0.169485	2.22328	1
finn-b-I9_PAD	GCST90274773	T-cell surface glycoprotein CD5 levels	Peripheral artery disease || id:finn-b-I9_PAD	MR Egger	3	-0.84582	1.13884	0.593317	-3.07794	1.3863	0.429205	0.0460541	4.00002	1
finn-b-I9_PAD	GCST90274809	Interleukin-22 receptor subunit alpha-1 levels	Peripheral artery disease || id:finn-b-I9_PAD	Weighted median	3	0.0367421	0.0691969	0.595434	-0.0988839	0.172368	1.03743	0.905848	1.18812	1
finn-b-I9_PAD	GCST90274779	C-X-C motif chemokine 1 levels	Peripheral artery disease || id:finn-b-I9_PAD	Weighted median	3	0.0295286	0.0559273	0.597512	-0.080089	0.139146	1.02997	0.923034	1.14929	1
finn-b-I9_PAD	GCST90274796	Interleukin-10 receptor subunit alpha levels	Peripheral artery disease || id:finn-b-I9_PAD	Weighted median	3	-0.0317993	0.0607493	0.60066	-0.150868	0.0872694	0.968701	0.859961	1.09119	1
finn-b-I9_PAD	GCST90274820	Leukemia inhibitory factor receptor levels	Peripheral artery disease || id:finn-b-I9_PAD	MR Egger	3	0.528054	0.753133	0.610712	-0.948087	2.00419	1.69563	0.387482	7.42011	1
finn-b-I9_PAD	GCST90274792	Glial cell line-derived neurotrophic factor levels	Peripheral artery disease || id:finn-b-I9_PAD	Weighted median	3	-0.0277853	0.05529	0.61529	-0.136154	0.0805831	0.972597	0.872709	1.08392	1
finn-b-I9_PAD	GCST90274848	Vascular endothelial growth factor A levels	Peripheral artery disease || id:finn-b-I9_PAD	MR Egger	3	-0.452498	0.656626	0.61587	-1.73948	0.834489	0.636038	0.175611	2.30364	1
finn-b-I9_PAD	GCST90274779	C-X-C motif chemokine 1 levels	Peripheral artery disease || id:finn-b-I9_PAD	Inverse variance weighted	3	0.0247394	0.049727	0.618834	-0.0727256	0.122204	1.02505	0.929856	1.12999	1
finn-b-I9_PAD	GCST90274820	Leukemia inhibitory factor receptor levels	Peripheral artery disease || id:finn-b-I9_PAD	Weighted median	3	0.0304196	0.0614016	0.620304	-0.0899277	0.150767	1.03089	0.913997	1.16273	1
finn-b-I9_PAD	GCST90274781	C-X-C motif chemokine 11 levels	Peripheral artery disease || id:finn-b-I9_PAD	Weighted median	3	-0.0300428	0.0607249	0.620786	-0.149064	0.088978	0.970404	0.861514	1.09306	1
finn-b-I9_PAD	GCST90274832	Programmed cell death 1 ligand 1 levels	Peripheral artery disease || id:finn-b-I9_PAD	Weighted median	3	-0.028336	0.0575847	0.622666	-0.141202	0.08453	0.972062	0.868314	1.08821	1
finn-b-I9_PAD	GCST90274787	Fibroblast growth factor 19 levels	Peripheral artery disease || id:finn-b-I9_PAD	MR Egger	3	-0.442692	0.663777	0.625551	-1.7437	0.858312	0.642305	0.174873	2.35917	1
finn-b-I9_PAD	GCST90274758	Eukaryotic translation initiation factor 4E-binding protein 1 levels	Peripheral artery disease || id:finn-b-I9_PAD	Inverse variance weighted	3	0.024455	0.0501328	0.625688	-0.0738052	0.122715	1.02476	0.928853	1.13056	1
finn-b-I9_PAD	GCST90274783	C-X-C motif chemokine 6 levels	Peripheral artery disease || id:finn-b-I9_PAD	Inverse variance weighted	3	0.0242784	0.0498944	0.626545	-0.0735147	0.122072	1.02458	0.929123	1.12983	1
finn-b-I9_PAD	GCST90274831	Oncostatin-M levels	Peripheral artery disease || id:finn-b-I9_PAD	MR Egger	3	-0.423461	0.661973	0.637702	-1.72093	0.874007	0.654777	0.1789	2.39649	1
finn-b-I9_PAD	GCST90274778	Fractalkine levels	Peripheral artery disease || id:finn-b-I9_PAD	MR Egger	3	-1.15181	1.82466	0.641534	-4.72815	2.42453	0.316065	0.00884281	11.297	1
finn-b-I9_PAD	GCST90274802	Interleukin-17C levels	Peripheral artery disease || id:finn-b-I9_PAD	MR Egger	3	0.670351	1.07229	0.644312	-1.43134	2.77204	1.95492	0.238989	15.9912	1
finn-b-I9_PAD	GCST90274836	Sulfotransferase 1A1 levels	Peripheral artery disease || id:finn-b-I9_PAD	MR Egger	3	-0.464842	0.749404	0.646549	-1.93367	1.00399	0.628234	0.144616	2.72915	1
finn-b-I9_PAD	GCST90274815	Interleukin-6 levels	Peripheral artery disease || id:finn-b-I9_PAD	Weighted median	3	0.0273148	0.0601379	0.649682	-0.0905554	0.145185	1.02769	0.913424	1.15625	1
finn-b-I9_PAD	GCST90274796	Interleukin-10 receptor subunit alpha levels	Peripheral artery disease || id:finn-b-I9_PAD	Inverse variance weighted	3	-0.0247739	0.0549477	0.652088	-0.132471	0.0829235	0.97553	0.875928	1.08646	1
finn-b-I9_PAD	GCST90274794	Interferon gamma levels	Peripheral artery disease || id:finn-b-I9_PAD	MR Egger	3	0.429183	0.71732	0.656748	-0.976765	1.83513	1.536	0.376527	6.26595	1
finn-b-I9_PAD	GCST90274816	Interleukin-7 levels	Peripheral artery disease || id:finn-b-I9_PAD	Weighted median	3	-0.0262056	0.0599737	0.662146	-0.143754	0.0913429	0.974135	0.866101	1.09564	1
finn-b-I9_PAD	GCST90274812	Interleukin-33 levels	Peripheral artery disease || id:finn-b-I9_PAD	Weighted median	3	0.0277747	0.0636641	0.662641	-0.097007	0.152556	1.02816	0.90755	1.16481	1
finn-b-I9_PAD	GCST90274828	Neurturin levels	Peripheral artery disease || id:finn-b-I9_PAD	Inverse variance weighted	3	-0.0237203	0.0545419	0.663635	-0.130622	0.0831818	0.976559	0.877549	1.08674	1
finn-b-I9_PAD	GCST90274818	Latency-associated peptide transforming growth factor beta 1 levels	Peripheral artery disease || id:finn-b-I9_PAD	MR Egger	3	-0.376438	0.651278	0.666357	-1.65294	0.900068	0.686301	0.191485	2.45977	1
finn-b-I9_PAD	GCST90274812	Interleukin-33 levels	Peripheral artery disease || id:finn-b-I9_PAD	MR Egger	3	-0.414527	0.722668	0.668457	-1.83096	1.0019	0.660653	0.16026	2.72346	1
finn-b-I9_PAD	GCST90274785	Delta and Notch-like epidermal growth factor-related receptor levels	Peripheral artery disease || id:finn-b-I9_PAD	MR Egger	3	-0.361789	0.640583	0.672701	-1.61733	0.893753	0.696429	0.198428	2.44429	1
finn-b-I9_PAD	GCST90274838	Transforming growth factor-alpha levels	Peripheral artery disease || id:finn-b-I9_PAD	MR Egger	3	-0.491405	0.880726	0.676005	-2.21763	1.23482	0.611766	0.108867	3.43775	1
finn-b-I9_PAD	GCST90274814	Interleukin-5 levels	Peripheral artery disease || id:finn-b-I9_PAD	MR Egger	3	0.408192	0.73871	0.678623	-1.03968	1.85606	1.5041	0.353568	6.39851	1
finn-b-I9_PAD	GCST90274770	C-C motif chemokine 4 levels	Peripheral artery disease || id:finn-b-I9_PAD	MR Egger	3	-0.362785	0.661973	0.680841	-1.66025	0.934683	0.695736	0.190091	2.54641	1
finn-b-I9_PAD	GCST90274821	Monocyte chemoattractant protein-1 levels	Peripheral artery disease || id:finn-b-I9_PAD	MR Egger	3	-0.354017	0.656626	0.68521	-1.641	0.93297	0.701863	0.193785	2.54205	1
finn-b-I9_PAD	GCST90274786	Protein S100-A12 levels	Peripheral artery disease || id:finn-b-I9_PAD	MR Egger	3	-0.356715	0.661973	0.685348	-1.65418	0.940753	0.699972	0.191248	2.56191	1
finn-b-I9_PAD	GCST90274797	Interleukin-10 receptor subunit beta levels	Peripheral artery disease || id:finn-b-I9_PAD	MR Egger	3	-0.327196	0.637039	0.697934	-1.57579	0.9214	0.720942	0.206844	2.51281	1
finn-b-I9_PAD	GCST90274791	Fms-related tyrosine kinase 3 ligand levels	Peripheral artery disease || id:finn-b-I9_PAD	Inverse variance weighted	3	-0.0211943	0.0568512	0.709294	-0.132623	0.0902339	0.979029	0.875796	1.09443	1
finn-b-I9_PAD	GCST90274796	Interleukin-10 receptor subunit alpha levels	Peripheral artery disease || id:finn-b-I9_PAD	MR Egger	3	0.351224	0.728016	0.713838	-1.07569	1.77814	1.42081	0.341063	5.91881	1
finn-b-I9_PAD	GCST90274768	C-C motif chemokine 25 levels	Peripheral artery disease || id:finn-b-I9_PAD	Weighted median	3	0.021953	0.0602099	0.715405	-0.0960584	0.139964	1.0222	0.908411	1.15023	1
finn-b-I9_PAD	GCST90274813	Interleukin-4 levels	Peripheral artery disease || id:finn-b-I9_PAD	MR Egger	3	0.348508	0.739573	0.719654	-1.10106	1.79807	1.41695	0.33252	6.03799	1
finn-b-I9_PAD	GCST90274833	Stem cell factor levels	Peripheral artery disease || id:finn-b-I9_PAD	MR Egger	3	-0.524119	1.12906	0.723321	-2.73708	1.68884	0.592077	0.0647593	5.4132	1
finn-b-I9_PAD	GCST90274759	Adenosine Deaminase levels	Peripheral artery disease || id:finn-b-I9_PAD	MR Egger	3	-0.297302	0.647735	0.726061	-1.56686	0.972259	0.74282	0.208699	2.64391	1
finn-b-I9_PAD	GCST90274847	Urokinase-type plasminogen activator levels	Peripheral artery disease || id:finn-b-I9_PAD	MR Egger	3	0.295435	0.646794	0.727229	-0.972282	1.56315	1.34371	0.378219	4.77384	1
finn-b-I9_PAD	GCST90274780	C-X-C motif chemokine 10 levels	Peripheral artery disease || id:finn-b-I9_PAD	MR Egger	3	-0.642784	1.45341	0.734913	-3.49148	2.20591	0.525827	0.0304559	9.07849	1
finn-b-I9_PAD	GCST90274763	Caspase 8 levels	Peripheral artery disease || id:finn-b-I9_PAD	Weighted median	3	-0.0194147	0.0574644	0.735472	-0.132045	0.0932155	0.980773	0.876302	1.0977	1
finn-b-I9_PAD	GCST90274799	Interleukin-13 levels	Peripheral artery disease || id:finn-b-I9_PAD	Inverse variance weighted	3	0.0264926	0.0815012	0.745137	-0.13325	0.186235	1.02685	0.875246	1.20471	1
finn-b-I9_PAD	GCST90274777	Cystatin D levels	Peripheral artery disease || id:finn-b-I9_PAD	Weighted median	3	-0.0188947	0.059939	0.752585	-0.136375	0.0985858	0.981283	0.872515	1.10361	1
finn-b-I9_PAD	GCST90274843	TNF-related apoptosis-inducing ligand levels	Peripheral artery disease || id:finn-b-I9_PAD	Inverse variance weighted	3	-0.0298438	0.0955812	0.754862	-0.217183	0.157495	0.970597	0.804783	1.17058	1
finn-b-I9_PAD	GCST90274782	C-X-C motif chemokine 5 levels	Peripheral artery disease || id:finn-b-I9_PAD	Weighted median	3	-0.0191759	0.0615852	0.755517	-0.139883	0.101531	0.981007	0.86946	1.10686	1
finn-b-I9_PAD	GCST90274813	Interleukin-4 levels	Peripheral artery disease || id:finn-b-I9_PAD	Inverse variance weighted	3	-0.0163311	0.0559038	0.770188	-0.125903	0.0932402	0.983801	0.881701	1.09773	1
finn-b-I9_PAD	GCST90274841	Tumor necrosis factor receptor superfamily member 9 levels	Peripheral artery disease || id:finn-b-I9_PAD	Inverse variance weighted	3	0.0405159	0.14009	0.772417	-0.23406	0.315092	1.04135	0.791315	1.37038	1
finn-b-I9_PAD	GCST90274848	Vascular endothelial growth factor A levels	Peripheral artery disease || id:finn-b-I9_PAD	Inverse variance weighted	3	0.0141056	0.0494887	0.775624	-0.0828922	0.111103	1.01421	0.92045	1.11751	1
finn-b-I9_PAD	GCST90274820	Leukemia inhibitory factor receptor levels	Peripheral artery disease || id:finn-b-I9_PAD	Inverse variance weighted	3	-0.0147081	0.0518472	0.776654	-0.116329	0.0869124	0.985399	0.890183	1.0908	1
finn-b-I9_PAD	GCST90274815	Interleukin-6 levels	Peripheral artery disease || id:finn-b-I9_PAD	Inverse variance weighted	3	0.0137331	0.0498944	0.78313	-0.08406	0.111526	1.01383	0.919376	1.11798	1
finn-b-I9_PAD	GCST90274759	Adenosine Deaminase levels	Peripheral artery disease || id:finn-b-I9_PAD	Inverse variance weighted	3	-0.0126594	0.0489155	0.795789	-0.108534	0.083215	0.98742	0.897149	1.08678	1
finn-b-I9_PAD	GCST90274835	Signaling lymphocytic activation molecule levels	Peripheral artery disease || id:finn-b-I9_PAD	MR Egger	3	-0.527944	1.60855	0.798106	-3.6807	2.62481	0.589816	0.0252053	13.802	1
finn-b-I9_PAD	GCST90274770	C-C motif chemokine 4 levels	Peripheral artery disease || id:finn-b-I9_PAD	Inverse variance weighted	3	0.0124829	0.0498944	0.802443	-0.0853102	0.110276	1.01256	0.918227	1.11659	1
finn-b-I9_PAD	GCST90274764	Eotaxin levels	Peripheral artery disease || id:finn-b-I9_PAD	Weighted median	3	0.0143262	0.0606924	0.813397	-0.104631	0.133283	1.01443	0.900657	1.14257	1
finn-b-I9_PAD	GCST90274821	Monocyte chemoattractant protein-1 levels	Peripheral artery disease || id:finn-b-I9_PAD	Weighted median	3	-0.0135192	0.0573547	0.813657	-0.125934	0.0988961	0.986572	0.881673	1.10395	1
finn-b-I9_PAD	GCST90274771	Natural killer cell receptor 2B4 levels	Peripheral artery disease || id:finn-b-I9_PAD	Inverse variance weighted	3	0.0106854	0.0489155	0.827082	-0.085189	0.10656	1.01074	0.918339	1.11244	1
finn-b-I9_PAD	GCST90274816	Interleukin-7 levels	Peripheral artery disease || id:finn-b-I9_PAD	Inverse variance weighted	3	-0.010823	0.049727	0.827703	-0.108288	0.0866419	0.989235	0.897369	1.09051	1
finn-b-I9_PAD	GCST90274828	Neurturin levels	Peripheral artery disease || id:finn-b-I9_PAD	MR Egger	3	0.190666	0.722668	0.835779	-1.22576	1.6071	1.21006	0.293534	4.9883	1
finn-b-I9_PAD	GCST90274830	Osteoprotegerin levels	Peripheral artery disease || id:finn-b-I9_PAD	Inverse variance weighted	3	-0.0141807	0.0686689	0.836394	-0.148772	0.12041	0.985919	0.861766	1.12796	1
finn-b-I9_PAD	GCST90274776	Macrophage colony-stimulating factor 1 levels	Peripheral artery disease || id:finn-b-I9_PAD	Inverse variance weighted	3	0.0115745	0.0562989	0.837111	-0.0987714	0.12192	1.01164	0.90595	1.12966	1
finn-b-I9_PAD	GCST90274843	TNF-related apoptosis-inducing ligand levels	Peripheral artery disease || id:finn-b-I9_PAD	MR Egger	3	0.422082	1.73539	0.84811	-2.97928	3.82344	1.52513	0.0508295	45.7615	1
finn-b-I9_PAD	GCST90274808	Interleukin-20 receptor subunit alpha levels	Peripheral artery disease || id:finn-b-I9_PAD	Weighted median	3	-0.0122054	0.0659535	0.853181	-0.141474	0.117063	0.987869	0.868077	1.12419	1
finn-b-I9_PAD	GCST90274848	Vascular endothelial growth factor A levels	Peripheral artery disease || id:finn-b-I9_PAD	Weighted median	3	-0.0101472	0.059184	0.863869	-0.126148	0.105853	0.989904	0.881485	1.11166	1
finn-b-I9_PAD	GCST90274784	C-X-C motif chemokine 9 levels	Peripheral artery disease || id:finn-b-I9_PAD	MR Egger	3	-0.310326	1.5199	0.87178	-3.28933	2.66868	0.733208	0.0372786	14.421	1
finn-b-I9_PAD	GCST90274804	interleukin-18 receptor 1 levels	Peripheral artery disease || id:finn-b-I9_PAD	Weighted median	3	-0.00899308	0.0598958	0.88065	-0.126389	0.108403	0.991047	0.881272	1.1145	1
finn-b-I9_PAD	GCST90274821	Monocyte chemoattractant protein-1 levels	Peripheral artery disease || id:finn-b-I9_PAD	Inverse variance weighted	3	-0.00738489	0.0494887	0.881377	-0.104383	0.089613	0.992642	0.90088	1.09375	1
finn-b-I9_PAD	GCST90274772	CD40L receptor levels	Peripheral artery disease || id:finn-b-I9_PAD	MR Egger	3	-0.117835	0.636101	0.883391	-1.36459	1.12892	0.888843	0.255484	3.09233	1
finn-b-I9_PAD	GCST90274825	Macrophage inflammatory protein 1a levels	Peripheral artery disease || id:finn-b-I9_PAD	MR Egger	3	-0.121063	0.656626	0.88393	-1.40805	1.16592	0.885979	0.24462	3.20889	1
finn-b-I9_PAD	GCST90274800	Interleukin-15 receptor subunit alpha levels	Peripheral artery disease || id:finn-b-I9_PAD	MR Egger	3	0.280631	1.55349	0.886224	-2.76421	3.32547	1.32396	0.063026	27.812	1
finn-b-I9_PAD	GCST90274813	Interleukin-4 levels	Peripheral artery disease || id:finn-b-I9_PAD	Weighted median	3	-0.00892598	0.0632926	0.887848	-0.13298	0.115128	0.991114	0.875483	1.12202	1
finn-b-I9_PAD	GCST90274799	Interleukin-13 levels	Peripheral artery disease || id:finn-b-I9_PAD	MR Egger	3	-0.266339	1.49861	0.888026	-3.20361	2.67093	0.766179	0.0406153	14.4534	1
finn-b-I9_PAD	GCST90274832	Programmed cell death 1 ligand 1 levels	Peripheral artery disease || id:finn-b-I9_PAD	MR Egger	3	0.113197	0.645931	0.889556	-1.15283	1.37922	1.11985	0.315743	3.97181	1
finn-b-I9_PAD	GCST90274792	Glial cell line-derived neurotrophic factor levels	Peripheral artery disease || id:finn-b-I9_PAD	Inverse variance weighted	3	-0.00659264	0.0486771	0.892267	-0.102	0.0888145	0.993429	0.90303	1.09288	1
finn-b-I9_PAD	GCST90274775	CUB domain-containing protein 1 levels	Peripheral artery disease || id:finn-b-I9_PAD	MR Egger	3	0.107128	0.639648	0.89436	-1.14658	1.36084	1.11308	0.317721	3.89946	1
finn-b-I9_PAD	GCST90274762	beta-nerve growth factor levels	Peripheral artery disease || id:finn-b-I9_PAD	MR Egger	3	0.0986281	0.625407	0.900424	-1.12717	1.32443	1.10366	0.323949	3.76003	1
finn-b-I9_PAD	GCST90274771	Natural killer cell receptor 2B4 levels	Peripheral artery disease || id:finn-b-I9_PAD	Weighted median	3	0.0066516	0.0542848	0.902478	-0.0997465	0.11305	1.00667	0.905067	1.11969	1
finn-b-I9_PAD	GCST90274830	Osteoprotegerin levels	Peripheral artery disease || id:finn-b-I9_PAD	Weighted median	3	-0.00760754	0.0625989	0.903273	-0.130301	0.115086	0.992421	0.877831	1.12197	1
finn-b-I9_PAD	GCST90274782	C-X-C motif chemokine 5 levels	Peripheral artery disease || id:finn-b-I9_PAD	Inverse variance weighted	3	-0.00630338	0.0523704	0.904197	-0.108949	0.0963426	0.993716	0.896776	1.10114	1
finn-b-I9_PAD	GCST90274801	Interleukin-17A levels	Peripheral artery disease || id:finn-b-I9_PAD	MR Egger	3	0.106343	0.728016	0.90766	-1.32057	1.53325	1.1122	0.266984	4.63323	1
finn-b-I9_PAD	GCST90274809	Interleukin-22 receptor subunit alpha-1 levels	Peripheral artery disease || id:finn-b-I9_PAD	Inverse variance weighted	3	0.00688507	0.0627599	0.912643	-0.116124	0.129894	1.00691	0.890365	1.13871	1
finn-b-I9_PAD	GCST90274808	Interleukin-20 receptor subunit alpha levels	Peripheral artery disease || id:finn-b-I9_PAD	Inverse variance weighted	3	-0.00593009	0.0553534	0.914685	-0.114423	0.102563	0.994087	0.891881	1.10801	1
finn-b-I9_PAD	GCST90274767	C-C motif chemokine 23 levels	Peripheral artery disease || id:finn-b-I9_PAD	MR Egger	3	-0.084792	0.653083	0.917805	-1.36483	1.19525	0.918703	0.255423	3.30438	1
finn-b-I9_PAD	GCST90274770	C-C motif chemokine 4 levels	Peripheral artery disease || id:finn-b-I9_PAD	Weighted median	3	0.00549858	0.0575203	0.923843	-0.107241	0.118238	1.00551	0.898309	1.12551	1
finn-b-I9_PAD	GCST90274798	Interleukin-12 subunit beta levels	Peripheral artery disease || id:finn-b-I9_PAD	MR Egger	3	0.365165	3.06835	0.92459	-5.64881	6.37914	1.44075	0.00352172	589.418	1
finn-b-I9_PAD	GCST90274776	Macrophage colony-stimulating factor 1 levels	Peripheral artery disease || id:finn-b-I9_PAD	Weighted median	3	0.00554205	0.0612076	0.927854	-0.114425	0.125509	1.00556	0.891879	1.13373	1
finn-b-I9_PAD	GCST90274807	Interleukin-20 levels	Peripheral artery disease || id:finn-b-I9_PAD	MR Egger	3	0.133888	1.19982	0.929252	-2.21775	2.48553	1.14326	0.108854	12.0074	1
finn-b-I9_PAD	GCST90274828	Neurturin levels	Peripheral artery disease || id:finn-b-I9_PAD	Weighted median	3	-0.0056105	0.0633608	0.929441	-0.129798	0.118577	0.994405	0.878273	1.12589	1
finn-b-I9_PAD	GCST90274779	C-X-C motif chemokine 1 levels	Peripheral artery disease || id:finn-b-I9_PAD	MR Egger	3	0.0710354	0.65843	0.931582	-1.21949	1.36156	1.07362	0.295381	3.90227	1
finn-b-I9_PAD	GCST90274806	Interleukin-2 levels	Peripheral artery disease || id:finn-b-I9_PAD	Inverse variance weighted	3	0.00506684	0.0617574	0.934612	-0.115978	0.126111	1.00508	0.890495	1.13441	1
finn-b-I9_PAD	GCST90274826	Matrix metalloproteinase-1 levels	Peripheral artery disease || id:finn-b-I9_PAD	MR Egger	3	-0.178988	1.8152	0.937428	-3.73678	3.3788	0.836116	0.0238307	29.3357	1
finn-b-I9_PAD	GCST90274791	Fms-related tyrosine kinase 3 ligand levels	Peripheral artery disease || id:finn-b-I9_PAD	Weighted median	3	-0.00475698	0.0608242	0.937662	-0.123972	0.114458	0.995254	0.883404	1.12127	1
finn-b-I9_PAD	GCST90274793	Hepatocyte growth factor levels	Peripheral artery disease || id:finn-b-I9_PAD	Weighted median	3	-0.00386505	0.0559961	0.944971	-0.113617	0.105887	0.996142	0.892599	1.1117	1
finn-b-I9_PAD	GCST90274804	interleukin-18 receptor 1 levels	Peripheral artery disease || id:finn-b-I9_PAD	Inverse variance weighted	3	-0.00341566	0.0494887	0.944975	-0.100414	0.0935822	0.99659	0.904463	1.0981	1
finn-b-I9_PAD	GCST90274811	Interleukin-2 receptor subunit beta levels	Peripheral artery disease || id:finn-b-I9_PAD	Weighted median	3	-0.00499587	0.0746635	0.946652	-0.151336	0.141344	0.995017	0.859559	1.15182	1
finn-b-I9_PAD	GCST90274799	Interleukin-13 levels	Peripheral artery disease || id:finn-b-I9_PAD	Weighted median	3	-0.00399565	0.067718	0.952949	-0.136723	0.128732	0.996012	0.872212	1.13738	1
finn-b-I9_PAD	GCST90274840	TNF-beta levels	Peripheral artery disease || id:finn-b-I9_PAD	Inverse variance weighted	3	-0.011147	0.232256	0.961721	-0.466369	0.444075	0.988915	0.627276	1.55905	1
finn-b-I9_PAD	GCST90274793	Hepatocyte growth factor levels	Peripheral artery disease || id:finn-b-I9_PAD	MR Egger	3	-0.0360522	0.645931	0.964504	-1.30208	1.22997	0.96459	0.271967	3.42113	1
finn-b-I9_PAD	GCST90274771	Natural killer cell receptor 2B4 levels	Peripheral artery disease || id:finn-b-I9_PAD	MR Egger	3	-0.0354172	0.647735	0.965225	-1.30498	1.23414	0.965203	0.271179	3.43543	1
finn-b-I9_PAD	GCST90274793	Hepatocyte growth factor levels	Peripheral artery disease || id:finn-b-I9_PAD	Inverse variance weighted	3	-0.00189902	0.0486771	0.96888	-0.0973062	0.0935081	0.998103	0.907278	1.09802	1
finn-b-I9_PAD	GCST90274761	Axin-1 levels	Peripheral artery disease || id:finn-b-I9_PAD	MR Egger	3	-0.0317626	0.734227	0.972477	-1.47085	1.40732	0.968737	0.229731	4.085	1
finn-b-I9_PAD	GCST90274826	Matrix metalloproteinase-1 levels	Peripheral artery disease || id:finn-b-I9_PAD	Weighted median	3	-0.00215462	0.069697	0.975338	-0.138761	0.134451	0.997848	0.870436	1.14391	1
finn-b-I9_PAD	GCST90274826	Matrix metalloproteinase-1 levels	Peripheral artery disease || id:finn-b-I9_PAD	Inverse variance weighted	3	0.00283042	0.0972354	0.976778	-0.187751	0.193412	1.00283	0.828821	1.21338	1
finn-b-I9_PAD	GCST90274838	Transforming growth factor-alpha levels	Peripheral artery disease || id:finn-b-I9_PAD	Inverse variance weighted	3	0.00151457	0.0538246	0.977551	-0.103982	0.107011	1.00152	0.901242	1.11295	1
finn-b-I9_PAD	GCST90274804	interleukin-18 receptor 1 levels	Peripheral artery disease || id:finn-b-I9_PAD	MR Egger	3	-0.0246187	0.833298	0.981197	-1.65788	1.60865	0.975682	0.190542	4.99604	1
finn-b-I9_PAD	GCST90274819	Leukemia inhibitory factor levels	Peripheral artery disease || id:finn-b-I9_PAD	MR Egger	3	0.022787	1.37468	0.989448	-2.67158	2.71715	1.02305	0.069143	15.1372	1
finn-b-I9_PAD	GCST90274843	TNF-related apoptosis-inducing ligand levels	Peripheral artery disease || id:finn-b-I9_PAD	Weighted median	3	0.000690562	0.0681962	0.991921	-0.132974	0.134355	1.00069	0.875488	1.1438	1
finn-b-I9_PAD	GCST90274776	Macrophage colony-stimulating factor 1 levels	Peripheral artery disease || id:finn-b-I9_PAD	MR Egger	3	0.0113053	1.05439	0.993174	-2.0553	2.07791	1.01137	0.128055	7.98775	1
finn-b-I9_PAD	GCST90274844	TNF-related activation-induced cytokine levels	Peripheral artery disease || id:finn-b-I9_PAD	Inverse variance weighted	3	-9.6592e-05	0.0984635	0.999217	-0.193085	0.192892	0.999903	0.824412	1.21275	1
finn-b-I9_PAD	GCST90274768	C-C motif chemokine 25 levels	Peripheral artery disease || id:finn-b-I9_PAD	Inverse variance weighted	3	1.07193e-05	0.0521591	0.999836	-0.102221	0.102243	1.00001	0.90283	1.10765	1
